# Supplementary material for: Melatonin Alleviates Oxidative Stress Induced by H2O2 in Porcine Trophectoderm Cells
Source: Antioxidants (Basel). 2022 May 25;11(6):1047. doi: 10.3390/antiox11061047 (PMC9219737; doi:10.3390/antiox11061047)
Supplement: Supplementary file 1 [file antioxidants-11-01047-s001.zip]

Archive with 5 entries (4 files):
- Supplementary Materials/
- Supplementary Materials/Table S1.xls
- Supplementary Materials/Table S2.xls
- Supplementary Materials/Table S3.pdf
- Supplementary Materials/Table S4.pdf
