# Supplementary material for: Melatonin Alleviates Oxidative Stress Induced by H2O2 in Porcine Trophectoderm Cells
Source: Antioxidants (Basel). 2022 May 25;11(6):1047. doi: 10.3390/antiox11061047 (PMC9219737; doi:10.3390/antiox11061047)
Supplement: Supplementary file 1 [file antioxidants-11-01047-s001.zip › Supplementary Materials/Table S1.xls]

## Sheet: enrichment-go-MT-vs-Control-Tot
id	term	category	ListHits	ListTotal	PopHits	PopTotal	pval	padj	Enrichment_score	Gene
GO:0001562	response to protozoan	biological_process	1	140	1	16260	0	0	116.143	SPN
GO:0002426	immunoglobulin production in mucosal tissue	biological_process	1	140	1	16260	0	0	116.143	GCNT3
GO:0008109	N-acetyllactosaminide beta-1,6-N-acetylglucosaminyltransferase activity	molecular_function	1	140	1	16260	0	0	116.143	GCNT3
GO:0047225	acetylgalactosaminyl-O-glycosyl-glycoprotein beta-1,6-N-acetylglucosaminyltransferase activity	molecular_function	1	140	1	16260	0	0	116.143	GCNT3
GO:0048729	tissue morphogenesis	biological_process	1	140	1	16260	0	0	116.143	GCNT3
GO:0034157	positive regulation of toll-like receptor 7 signaling pathway	biological_process	1	140	1	16260	0	0	116.143	RSAD2
GO:0035710	CD4-positive, alpha-beta T cell activation	biological_process	1	140	1	16260	0	0	116.143	RSAD2
GO:0005596	collagen type XIV trimer	cellular_component	1	140	1	16260	0	0	116.143	COL14A1
GO:1900449	regulation of glutamate receptor signaling pathway	biological_process	1	140	1	16260	0	0	116.143	FRRS1L
GO:0090416	nicotinate transporter activity	molecular_function	1	140	1	16260	0	0	116.143	SLC22A13
GO:2001142	nicotinate transport	biological_process	1	140	1	16260	0	0	116.143	SLC22A13
GO:0090362	positive regulation of platelet-derived growth factor production	biological_process	1	140	1	16260	0	0	116.143	SERPINB7
GO:0071976	cell gliding	biological_process	1	140	1	16260	0	0	116.143	MYO1G
GO:0002246	wound healing involved in inflammatory response	biological_process	1	140	1	16260	0	0	116.143	HMOX1
GO:0042167	heme catabolic process	biological_process	1	140	1	16260	0	0	116.143	HMOX1
GO:1903901	negative regulation of viral life cycle	biological_process	1	140	1	16260	0	0	116.143	HMOX1
GO:0004766	spermidine synthase activity	molecular_function	1	140	1	16260	0	0	116.143	SRM
GO:0004925	prolactin receptor activity	molecular_function	1	140	1	16260	0	0	116.143	PRLR
GO:0005767	secondary lysosome	cellular_component	1	140	1	16260	0	0	116.143	CRHBP
GO:0051424	corticotropin-releasing hormone binding	molecular_function	1	140	1	16260	0	0	116.143	CRHBP
GO:0051459	regulation of corticotropin secretion	biological_process	1	140	1	16260	0	0	116.143	CRHBP
GO:0051460	negative regulation of corticotropin secretion	biological_process	1	140	1	16260	0	0	116.143	CRHBP
GO:0071314	cellular response to cocaine	biological_process	1	140	1	16260	0	0	116.143	CRHBP
GO:1900011	negative regulation of corticotropin-releasing hormone receptor activity	biological_process	1	140	1	16260	0	0	116.143	CRHBP
GO:0035373	chondroitin sulfate proteoglycan binding	molecular_function	1	140	1	16260	0	0	116.143	SEMA5A
GO:0045545	syndecan binding	molecular_function	1	140	1	16260	0	0	116.143	SEMA5A
GO:1990256	signal clustering	biological_process	1	140	1	16260	0	0	116.143	SEMA5A
GO:0010849	regulation of proton-transporting ATPase activity, rotational mechanism	biological_process	1	140	1	16260	0	0	116.143	PPIF
GO:2000276	negative regulation of oxidative phosphorylation uncoupler activity	biological_process	1	140	1	16260	0	0	116.143	PPIF
GO:0008113	peptide-methionine (S)-S-oxide reductase activity	molecular_function	1	140	1	16260	0	0	116.143	MSRA
GO:0007622	rhythmic behavior	biological_process	1	140	1	16260	0	0	116.143	EGR2
GO:0021660	rhombomere 3 formation	biological_process	1	140	1	16260	0	0	116.143	EGR2
GO:0021666	rhombomere 5 formation	biological_process	1	140	1	16260	0	0	116.143	EGR2
GO:0021778	oligodendrocyte cell fate specification	biological_process	1	140	1	16260	0	0	116.143	SOX6
GO:2000726	negative regulation of cardiac muscle cell differentiation	biological_process	1	140	1	16260	0	0	116.143	SOX6
GO:0009181	purine ribonucleoside diphosphate catabolic process	biological_process	1	140	1	16260	0	0	116.143	ENTPD2
GO:1903053	regulation of extracellular matrix organization	biological_process	1	140	1	16260	0	0	116.143	TCF15
GO:0098749	cerebellar neuron development	biological_process	1	140	1	16260	0	0	116.143	NANOS1
GO:0098869	cellular oxidant detoxification	biological_process	1	140	1	16260	0	0	116.143	SESN1
GO:0021610	facial nerve morphogenesis	biological_process	1	140	1	16260	0	0	116.143	ADARB1
GO:0021618	hypoglossal nerve morphogenesis	biological_process	1	140	1	16260	0	0	116.143	ADARB1
GO:0061744	motor behavior	biological_process	1	140	1	16260	0	0	116.143	ADARB1
GO:0019637	organophosphate metabolic process	biological_process	1	140	1	16260	0	0	116.143	PHEX
GO:0016722	oxidoreductase activity, oxidizing metal ions	molecular_function	1	140	1	16260	0	0	116.143	CYBRD1
GO:0002215	defense response to nematode	biological_process	1	140	1	16260	0	0	116.143	TNFSF4
GO:0035709	memory T cell activation	biological_process	1	140	1	16260	0	0	116.143	TNFSF4
GO:0035712	T-helper 2 cell activation	biological_process	1	140	1	16260	0	0	116.143	TNFSF4
GO:0035713	response to nitrogen dioxide	biological_process	1	140	1	16260	0	0	116.143	TNFSF4
GO:0035714	cellular response to nitrogen dioxide	biological_process	1	140	1	16260	0	0	116.143	TNFSF4
GO:0035783	CD4-positive, alpha-beta T cell costimulation	biological_process	1	140	1	16260	0	0	116.143	TNFSF4
GO:0045626	negative regulation of T-helper 1 cell differentiation	biological_process	1	140	1	16260	0	0	116.143	TNFSF4
GO:1900281	positive regulation of CD4-positive, alpha-beta T cell costimulation	biological_process	1	140	1	16260	0	0	116.143	TNFSF4
GO:2000568	positive regulation of memory T cell activation	biological_process	1	140	1	16260	0	0	116.143	TNFSF4
GO:2000572	positive regulation of interleukin-4-dependent isotype switching to IgE isotypes	biological_process	1	140	1	16260	0	0	116.143	TNFSF4
GO:0020002	host cell plasma membrane	cellular_component	4	140	19	16260	4.64799e-07	6.71e-06	24.4511	LOC110255823; LOC110257759; LOC110256933; LOC106510322
GO:0019013	viral nucleocapsid	cellular_component	4	140	20	16260	6.15452e-07	8.57313e-06	23.2286	LOC110255823; LOC110257759; LOC110256933; LOC106510322
GO:0039660	structural constituent of virion	molecular_function	4	140	20	16260	6.15452e-07	8.57313e-06	23.2286	LOC110255823; LOC110257759; LOC110256933; LOC106510322
GO:2000741	positive regulation of mesenchymal stem cell differentiation	biological_process	2	140	4	16260	2.4834e-06	3.39969e-05	58.0714	SOX6; SOX5
GO:0075713	establishment of integrated proviral latency	biological_process	3	140	13	16260	3.54407e-06	4.76948e-05	26.8022	LOC106510029; LOC110257759; LOC110256933
GO:0003964	RNA-directed DNA polymerase activity	molecular_function	5	140	51	16260	4.79184e-06	6.3412e-05	11.3866	LOC106510029; LOC100623157; LOC110257759; LOC110256933; CPSF4L
GO:0004523	RNA-DNA hybrid ribonuclease activity	molecular_function	3	140	16	16260	8.84177e-06	0.000115088	21.7768	LOC106510029; LOC110257759; LOC110256933
GO:0015074	DNA integration	biological_process	3	140	19	16260	1.84556e-05	0.000236351	18.3383	LOC106510029; LOC110257759; LOC110256933
GO:0001931	uropod	cellular_component	2	140	8	16260	3.38977e-05	0.000420544	29.0357	SPN; PIP5K1B
GO:0061036	positive regulation of cartilage development	biological_process	2	140	8	16260	3.38977e-05	0.000420544	29.0357	SOX6; SOX5
GO:0071243	cellular response to arsenic-containing substance	biological_process	2	140	9	16260	5.05259e-05	0.00053132	25.8095	HMOX1; PPIF
GO:0050884	neuromuscular process controlling posture	biological_process	2	140	9	16260	5.05259e-05	0.00053132	25.8095	TCF15; ADARB1
GO:0046718	viral entry into host cell	biological_process	3	140	26	16260	6.79293e-05	0.00053132	13.4011	LOC106510029; LOC110257759; LOC110256933
GO:0001808	negative regulation of type IV hypersensitivity	biological_process	1	140	2	16260	7.36086e-05	0.00053132	58.0714	SPN
GO:0003829	beta-1,3-galactosyl-O-glycosyl-glycoprotein beta-1,6-N-acetylglucosaminyltransferase activity	molecular_function	1	140	2	16260	7.36086e-05	0.00053132	58.0714	GCNT3
GO:0034165	positive regulation of toll-like receptor 9 signaling pathway	biological_process	1	140	2	16260	7.36086e-05	0.00053132	58.0714	RSAD2
GO:0072126	positive regulation of glomerular mesangial cell proliferation	biological_process	1	140	2	16260	7.36086e-05	0.00053132	58.0714	SERPINB7
GO:0032649	regulation of interferon-gamma production	biological_process	1	140	2	16260	7.36086e-05	0.00053132	58.0714	ISG15
GO:0004392	heme oxygenase (decyclizing) activity	molecular_function	1	140	2	16260	7.36086e-05	0.00053132	58.0714	HMOX1
GO:0006788	heme oxidation	biological_process	1	140	2	16260	7.36086e-05	0.00053132	58.0714	HMOX1
GO:0034395	regulation of transcription from RNA polymerase II promoter in response to iron	biological_process	1	140	2	16260	7.36086e-05	0.00053132	58.0714	HMOX1
GO:0042168	heme metabolic process	biological_process	1	140	2	16260	7.36086e-05	0.00053132	58.0714	HMOX1
GO:0060480	lung goblet cell differentiation	biological_process	1	140	2	16260	7.36086e-05	0.00053132	58.0714	AGR2
GO:0070254	mucus secretion	biological_process	1	140	2	16260	7.36086e-05	0.00053132	58.0714	AGR2
GO:1903896	positive regulation of IRE1-mediated unfolded protein response	biological_process	1	140	2	16260	7.36086e-05	0.00053132	58.0714	AGR2
GO:0072718	response to cisplatin	biological_process	1	140	2	16260	7.36086e-05	0.00053132	58.0714	HCN3
GO:0033829	O-fucosylpeptide 3-beta-N-acetylglucosaminyltransferase activity	molecular_function	1	140	2	16260	7.36086e-05	0.00053132	58.0714	LFNG
GO:1902367	negative regulation of Notch signaling pathway involved in somitogenesis	biological_process	1	140	2	16260	7.36086e-05	0.00053132	58.0714	LFNG
GO:0002125	maternal aggressive behavior	biological_process	1	140	2	16260	7.36086e-05	0.00053132	58.0714	CRHBP
GO:0021536	diencephalon development	biological_process	1	140	2	16260	7.36086e-05	0.00053132	58.0714	SEMA5A
GO:0010939	regulation of necrotic cell death	biological_process	1	140	2	16260	7.36086e-05	0.00053132	58.0714	PPIF
GO:0090324	negative regulation of oxidative phosphorylation	biological_process	1	140	2	16260	7.36086e-05	0.00053132	58.0714	PPIF
GO:0045103	intermediate filament-based process	biological_process	1	140	2	16260	7.36086e-05	0.00053132	58.0714	SYNC
GO:0050253	retinyl-palmitate esterase activity	molecular_function	1	140	2	16260	7.36086e-05	0.00053132	58.0714	PLB1
GO:0035284	brain segmentation	biological_process	1	140	2	16260	7.36086e-05	0.00053132	58.0714	EGR2
GO:0046373	L-arabinose metabolic process	biological_process	1	140	2	16260	7.36086e-05	0.00053132	58.0714	OTOGL
GO:0046556	alpha-L-arabinofuranosidase activity	molecular_function	1	140	2	16260	7.36086e-05	0.00053132	58.0714	OTOGL
GO:0061092	positive regulation of phospholipid translocation	biological_process	1	140	2	16260	7.36086e-05	0.00053132	58.0714	ATP8A1
GO:0045198	establishment of epithelial cell apical/basal polarity	biological_process	1	140	2	16260	7.36086e-05	0.00053132	58.0714	TCF15
GO:0016701	oxidoreductase activity, acting on single donors with incorporation of molecular oxygen	molecular_function	1	140	2	16260	7.36086e-05	0.00053132	58.0714	HPDL
GO:0016553	base conversion or substitution editing	biological_process	1	140	2	16260	7.36086e-05	0.00053132	58.0714	ADARB1
GO:0021965	spinal cord ventral commissure morphogenesis	biological_process	1	140	2	16260	7.36086e-05	0.00053132	58.0714	ADARB1
GO:0097049	motor neuron apoptotic process	biological_process	1	140	2	16260	7.36086e-05	0.00053132	58.0714	ADARB1
GO:0006776	vitamin A metabolic process	biological_process	1	140	2	16260	7.36086e-05	0.00053132	58.0714	RBP2
GO:0030550	acetylcholine receptor inhibitor activity	molecular_function	1	140	2	16260	7.36086e-05	0.00053132	58.0714	LOC110260197
GO:0071305	cellular response to vitamin D	biological_process	1	140	2	16260	7.36086e-05	0.00053132	58.0714	PHEX
GO:1904383	response to sodium phosphate	biological_process	1	140	2	16260	7.36086e-05	0.00053132	58.0714	PHEX
GO:0052810	1-phosphatidylinositol-5-kinase activity	molecular_function	1	140	2	16260	7.36086e-05	0.00053132	58.0714	PIP5K1B
GO:0003828	alpha-N-acetylneuraminate alpha-2,8-sialyltransferase activity	molecular_function	1	140	2	16260	7.36086e-05	0.00053132	58.0714	ST8SIA4
GO:0005412	glucose:sodium symporter activity	molecular_function	1	140	2	16260	7.36086e-05	0.00053132	58.0714	SLC5A4
GO:0000293	ferric-chelate reductase activity	molecular_function	1	140	2	16260	7.36086e-05	0.00053132	58.0714	CYBRD1
GO:0045590	negative regulation of regulatory T cell differentiation	biological_process	1	140	2	16260	7.36086e-05	0.00053132	58.0714	TNFSF4
GO:0071954	chemokine (C-C motif) ligand 11 production	biological_process	1	140	2	16260	7.36086e-05	0.00053132	58.0714	TNFSF4
GO:2000570	positive regulation of T-helper 2 cell activation	biological_process	1	140	2	16260	7.36086e-05	0.00053132	58.0714	TNFSF4
GO:0055059	asymmetric neuroblast division	biological_process	1	140	2	16260	7.36086e-05	0.00053132	58.0714	SOX5
GO:0032387	negative regulation of intracellular transport	biological_process	1	140	2	16260	7.36086e-05	0.00053132	58.0714	CRYAB
GO:0006879	cellular iron ion homeostasis	biological_process	3	140	29	16260	0.000105778	0.000756647	12.0148	HMOX1; MYC; CYBRD1
GO:0001963	synaptic transmission, dopaminergic	biological_process	2	140	12	16260	0.000129843	0.000912347	19.3571	CRHBP; GPR21
GO:0016241	regulation of macroautophagy	biological_process	2	140	12	16260	0.000129843	0.000912347	19.3571	ATP6V1C2; SNX32
GO:0019068	virion assembly	biological_process	2	140	13	16260	0.000167733	0.00111759	17.8681	LOC110257759; LOC110256933
GO:0032332	positive regulation of chondrocyte differentiation	biological_process	2	140	13	16260	0.000167733	0.00111759	17.8681	SOX6; SOX5
GO:0005154	epidermal growth factor receptor binding	molecular_function	2	140	14	16260	0.000212134	0.00111759	16.5918	AGR2; EPGN
GO:0002687	positive regulation of leukocyte migration	biological_process	1	140	3	16260	0.000219576	0.00111759	38.7143	ITGA2B
GO:0043367	CD4-positive, alpha-beta T cell differentiation	biological_process	1	140	3	16260	0.000219576	0.00111759	38.7143	RSAD2
GO:0008378	galactosyltransferase activity	molecular_function	1	140	3	16260	0.000219576	0.00111759	38.7143	B3GNT9
GO:0015747	urate transport	biological_process	1	140	3	16260	0.000219576	0.00111759	38.7143	SLC22A13
GO:0007185	transmembrane receptor protein tyrosine phosphatase signaling pathway	biological_process	1	140	3	16260	0.000219576	0.00111759	38.7143	PTPRU
GO:0043276	anoikis	biological_process	1	140	3	16260	0.000219576	0.00111759	38.7143	BMF
GO:0000271	polysaccharide biosynthetic process	biological_process	1	140	3	16260	0.000219576	0.00111759	38.7143	GLT8D2
GO:0032914	positive regulation of transforming growth factor beta1 production	biological_process	1	140	3	16260	0.000219576	0.00111759	38.7143	SERPINB7
GO:0048639	positive regulation of developmental growth	biological_process	1	140	3	16260	0.000219576	0.00111759	38.7143	AGR2
GO:1903899	positive regulation of PERK-mediated unfolded protein response	biological_process	1	140	3	16260	0.000219576	0.00111759	38.7143	AGR2
GO:0044316	cone cell pedicle	cellular_component	1	140	3	16260	0.000219576	0.00111759	38.7143	HCN3
GO:1903351	cellular response to dopamine	biological_process	1	140	3	16260	0.000219576	0.00111759	38.7143	HCN3
GO:0007386	compartment pattern specification	biological_process	1	140	3	16260	0.000219576	0.00111759	38.7143	LFNG
GO:0033554	cellular response to stress	biological_process	1	140	3	16260	0.000219576	0.00111759	38.7143	CRHBP
GO:0035865	cellular response to potassium ion	biological_process	1	140	3	16260	0.000219576	0.00111759	38.7143	CRHBP
GO:0048149	behavioral response to ethanol	biological_process	1	140	3	16260	0.000219576	0.00111759	38.7143	CRHBP
GO:2001028	positive regulation of endothelial cell chemotaxis	biological_process	1	140	3	16260	0.000219576	0.00111759	38.7143	SEMA5A
GO:1902445	regulation of mitochondrial membrane permeability involved in programmed necrotic cell death	biological_process	1	140	3	16260	0.000219576	0.00111759	38.7143	PPIF
GO:0045161	neuronal ion channel clustering	biological_process	1	140	3	16260	0.000219576	0.00111759	38.7143	DLG2
GO:0000221	vacuolar proton-transporting V-type ATPase, V1 domain	cellular_component	1	140	3	16260	0.000219576	0.00111759	38.7143	ATP6V1C2
GO:0032873	negative regulation of stress-activated MAPK cascade	biological_process	1	140	3	16260	0.000219576	0.00111759	38.7143	MYC
GO:0017110	nucleoside-diphosphatase activity	molecular_function	1	140	3	16260	0.000219576	0.00111759	38.7143	ENTPD2
GO:1901031	regulation of response to reactive oxygen species	biological_process	1	140	3	16260	0.000219576	0.00111759	38.7143	SESN1
GO:0003726	double-stranded RNA adenosine deaminase activity	molecular_function	1	140	3	16260	0.000219576	0.00111759	38.7143	ADARB1
GO:0001826	inner cell mass cell differentiation	biological_process	1	140	3	16260	0.000219576	0.00111759	38.7143	TET1
GO:0006211	5-methylcytosine catabolic process	biological_process	1	140	3	16260	0.000219576	0.00111759	38.7143	TET1
GO:0043566	structure-specific DNA binding	molecular_function	1	140	3	16260	0.000219576	0.00111759	38.7143	TET1
GO:0090310	negative regulation of methylation-dependent chromatin silencing	biological_process	1	140	3	16260	0.000219576	0.00111759	38.7143	TET1
GO:0016174	NAD(P)H oxidase activity	molecular_function	1	140	3	16260	0.000219576	0.00111759	38.7143	DUOX1
GO:0042335	cuticle development	biological_process	1	140	3	16260	0.000219576	0.00111759	38.7143	DUOX1
GO:0050665	hydrogen peroxide biosynthetic process	biological_process	1	140	3	16260	0.000219576	0.00111759	38.7143	DUOX1
GO:1990418	response to insulin-like growth factor stimulus	biological_process	1	140	3	16260	0.000219576	0.00111759	38.7143	PHEX
GO:0052812	phosphatidylinositol-3,4-bisphosphate 5-kinase activity	molecular_function	1	140	3	16260	0.000219576	0.00111759	38.7143	PIP5K1B
GO:1904659	glucose transmembrane transport	biological_process	1	140	3	16260	0.000219576	0.00111759	38.7143	SLC5A4
GO:0034219	carbohydrate transmembrane transport	biological_process	1	140	3	16260	0.000219576	0.00111759	38.7143	AQP3
GO:0002891	positive regulation of immunoglobulin mediated immune response	biological_process	1	140	3	16260	0.000219576	0.00111759	38.7143	TNFSF4
GO:0032813	tumor necrosis factor receptor superfamily binding	molecular_function	1	140	3	16260	0.000219576	0.00111759	38.7143	TNFSF4
GO:0043372	positive regulation of CD4-positive, alpha-beta T cell differentiation	biological_process	1	140	3	16260	0.000219576	0.00111759	38.7143	TNFSF4
GO:0043382	positive regulation of memory T cell differentiation	biological_process	1	140	3	16260	0.000219576	0.00111759	38.7143	TNFSF4
GO:0045630	positive regulation of T-helper 2 cell differentiation	biological_process	1	140	3	16260	0.000219576	0.00111759	38.7143	TNFSF4
GO:0004190	aspartic-type endopeptidase activity	molecular_function	3	140	37	16260	0.000278856	0.00141026	9.41699	LOC106510029; LOC110257759; LOC110256933
GO:0042535	positive regulation of tumor necrosis factor biosynthetic process	biological_process	1	140	4	16260	0.000436669	0.00175109	29.0357	SPN
GO:0040020	regulation of meiotic nuclear division	biological_process	1	140	4	16260	0.000436669	0.00175109	29.0357	GPR3
GO:2000553	positive regulation of T-helper 2 cell cytokine production	biological_process	1	140	4	16260	0.000436669	0.00175109	29.0357	RSAD2
GO:0097056	selenocysteinyl-tRNA(Sec) biosynthetic process	biological_process	1	140	4	16260	0.000436669	0.00175109	29.0357	PSTK
GO:0015101	organic cation transmembrane transporter activity	molecular_function	1	140	4	16260	0.000436669	0.00175109	29.0357	SLC22A13
GO:0002456	T cell mediated immunity	biological_process	1	140	4	16260	0.000436669	0.00175109	29.0357	MYO1G
GO:0034101	erythrocyte homeostasis	biological_process	1	140	4	16260	0.000436669	0.00175109	29.0357	HMOX1
GO:0008295	spermidine biosynthetic process	biological_process	1	140	4	16260	0.000436669	0.00175109	29.0357	SRM
GO:0006081	cellular aldehyde metabolic process	biological_process	1	140	4	16260	0.000436669	0.00175109	29.0357	ALDH3A1
GO:0004687	myosin light chain kinase activity	molecular_function	1	140	4	16260	0.000436669	0.00175109	29.0357	MYLK4
GO:0002162	dystroglycan binding	molecular_function	1	140	4	16260	0.000436669	0.00175109	29.0357	AGR2
GO:0002315	marginal zone B cell differentiation	biological_process	1	140	4	16260	0.000436669	0.00175109	29.0357	LFNG
GO:0097211	cellular response to gonadotropin-releasing hormone	biological_process	1	140	4	16260	0.000436669	0.00175109	29.0357	CRHBP
GO:0015349	thyroid hormone transmembrane transporter activity	molecular_function	1	140	4	16260	0.000436669	0.00175109	29.0357	SLCO4A1
GO:0070327	thyroid hormone transport	biological_process	1	140	4	16260	0.000436669	0.00175109	29.0357	SLCO4A1
GO:0002043	blood vessel endothelial cell proliferation involved in sprouting angiogenesis	biological_process	1	140	4	16260	0.000436669	0.00175109	29.0357	SEMA5A
GO:0043395	heparan sulfate proteoglycan binding	molecular_function	1	140	4	16260	0.000436669	0.00175109	29.0357	SEMA5A
GO:0032780	negative regulation of ATPase activity	biological_process	1	140	4	16260	0.000436669	0.00175109	29.0357	PPIF
GO:0046902	regulation of mitochondrial membrane permeability	biological_process	1	140	4	16260	0.000436669	0.00175109	29.0357	PPIF
GO:0030091	protein repair	biological_process	1	140	4	16260	0.000436669	0.00175109	29.0357	MSRA
GO:0042165	neurotransmitter binding	molecular_function	1	140	4	16260	0.000436669	0.00175109	29.0357	GRIN3B
GO:0065004	protein-DNA complex assembly	biological_process	1	140	4	16260	0.000436669	0.00175109	29.0357	SOX12
GO:0009072	aromatic amino acid family metabolic process	biological_process	1	140	4	16260	0.000436669	0.00175109	29.0357	HPDL
GO:0006382	adenosine to inosine editing	biological_process	1	140	4	16260	0.000436669	0.00175109	29.0357	ADARB1
GO:0000907	sulfonate dioxygenase activity	molecular_function	1	140	4	16260	0.000436669	0.00175109	29.0357	TET1
GO:0018602	2,4-dichlorophenoxyacetate alpha-ketoglutarate dioxygenase activity	molecular_function	1	140	4	16260	0.000436669	0.00175109	29.0357	TET1
GO:0019798	procollagen-proline dioxygenase activity	molecular_function	1	140	4	16260	0.000436669	0.00175109	29.0357	TET1
GO:0034792	hypophosphite dioxygenase activity	molecular_function	1	140	4	16260	0.000436669	0.00175109	29.0357	TET1
GO:0052634	C-19 gibberellin 2-beta-dioxygenase activity	molecular_function	1	140	4	16260	0.000436669	0.00175109	29.0357	TET1
GO:0052635	C-20 gibberellin 2-beta-dioxygenase activity	molecular_function	1	140	4	16260	0.000436669	0.00175109	29.0357	TET1
GO:0070579	methylcytosine dioxygenase activity	molecular_function	1	140	4	16260	0.000436669	0.00175109	29.0357	TET1
GO:0070989	oxidative demethylation	biological_process	1	140	4	16260	0.000436669	0.00175109	29.0357	TET1
GO:0061589	calcium activated phosphatidylserine scrambling	biological_process	1	140	4	16260	0.000436669	0.00175109	29.0357	ANO7
GO:0000285	1-phosphatidylinositol-3-phosphate 5-kinase activity	molecular_function	1	140	4	16260	0.000436669	0.00175109	29.0357	PIP5K1B
GO:0052811	1-phosphatidylinositol-3-phosphate 4-kinase activity	molecular_function	1	140	4	16260	0.000436669	0.00175109	29.0357	PIP5K1B
GO:0001574	ganglioside biosynthetic process	biological_process	1	140	4	16260	0.000436669	0.00175109	29.0357	ST8SIA4
GO:0048739	cardiac muscle fiber development	biological_process	1	140	4	16260	0.000436669	0.00175109	29.0357	NEXN
GO:0002726	positive regulation of T cell cytokine production	biological_process	1	140	4	16260	0.000436669	0.00175109	29.0357	TNFSF4
GO:0032736	positive regulation of interleukin-13 production	biological_process	1	140	4	16260	0.000436669	0.00175109	29.0357	TNFSF4
GO:0046641	positive regulation of alpha-beta T cell proliferation	biological_process	1	140	4	16260	0.000436669	0.00175109	29.0357	TNFSF4
GO:0051024	positive regulation of immunoglobulin secretion	biological_process	1	140	4	16260	0.000436669	0.00175109	29.0357	TNFSF4
GO:0019076	viral release from host cell	biological_process	2	140	18	16260	0.000463699	0.00185014	12.9048	LOC110255823; LOC106510322
GO:0007162	negative regulation of cell adhesion	biological_process	2	140	19	16260	0.000547182	0.00217231	12.2256	SPN; SEMA5A
GO:0045060	negative thymic T cell selection	biological_process	1	140	5	16260	0.000723669	0.00245553	23.2286	SPN
GO:0050688	regulation of defense response to virus	biological_process	1	140	5	16260	0.000723669	0.00245553	23.2286	SPN
GO:0001514	selenocysteine incorporation	biological_process	1	140	5	16260	0.000723669	0.00245553	23.2286	PSTK
GO:0001733	galactosylceramide sulfotransferase activity	molecular_function	1	140	5	16260	0.000723669	0.00245553	23.2286	GAL3ST2
GO:0034340	response to type I interferon	biological_process	1	140	5	16260	0.000723669	0.00245553	23.2286	ISG15
GO:0072678	T cell migration	biological_process	1	140	5	16260	0.000723669	0.00245553	23.2286	MYO1G
GO:0004030	aldehyde dehydrogenase [NAD(P)+] activity	molecular_function	1	140	5	16260	0.000723669	0.00245553	23.2286	ALDH3A1
GO:0016081	synaptic vesicle docking	biological_process	1	140	5	16260	0.000723669	0.00245553	23.2286	SNPH
GO:0043196	varicosity	cellular_component	1	140	5	16260	0.000723669	0.00245553	23.2286	CRHBP
GO:0048842	positive regulation of axon extension involved in axon guidance	biological_process	1	140	5	16260	0.000723669	0.00245553	23.2286	SEMA5A
GO:0001588	dopamine neurotransmitter receptor activity, coupled via Gs	molecular_function	1	140	5	16260	0.000723669	0.00245553	23.2286	GPR21
GO:0050807	regulation of synapse organization	biological_process	1	140	5	16260	0.000723669	0.00245553	23.2286	C1QL3
GO:0021612	facial nerve structural organization	biological_process	1	140	5	16260	0.000723669	0.00245553	23.2286	EGR2
GO:0016458	gene silencing	biological_process	1	140	5	16260	0.000723669	0.00245553	23.2286	SOX6
GO:0048708	astrocyte differentiation	biological_process	1	140	5	16260	0.000723669	0.00245553	23.2286	SOX6
GO:0048194	Golgi vesicle budding	biological_process	1	140	5	16260	0.000723669	0.00245553	23.2286	ATP8A1
GO:0032204	regulation of telomere maintenance	biological_process	1	140	5	16260	0.000723669	0.00245553	23.2286	MYC
GO:0045656	negative regulation of monocyte differentiation	biological_process	1	140	5	16260	0.000723669	0.00245553	23.2286	MYC
GO:0051782	negative regulation of cell division	biological_process	1	140	5	16260	0.000723669	0.00245553	23.2286	MYC
GO:0048339	paraxial mesoderm development	biological_process	1	140	5	16260	0.000723669	0.00245553	23.2286	TCF15
GO:0048644	muscle organ morphogenesis	biological_process	1	140	5	16260	0.000723669	0.00245553	23.2286	TCF15
GO:0060231	mesenchymal to epithelial transition	biological_process	1	140	5	16260	0.000723669	0.00245553	23.2286	TCF15
GO:0010631	epithelial cell migration	biological_process	1	140	5	16260	0.000723669	0.00245553	23.2286	NANOS1
GO:0051920	peroxiredoxin activity	molecular_function	1	140	5	16260	0.000723669	0.00245553	23.2286	SESN1
GO:0070728	leucine binding	molecular_function	1	140	5	16260	0.000723669	0.00245553	23.2286	SESN1
GO:0061590	calcium activated phosphatidylcholine scrambling	biological_process	1	140	5	16260	0.000723669	0.00245553	23.2286	ANO7
GO:0061591	calcium activated galactosylceramide scrambling	biological_process	1	140	5	16260	0.000723669	0.00245553	23.2286	ANO7
GO:0071374	cellular response to parathyroid hormone stimulus	biological_process	1	140	5	16260	0.000723669	0.00245553	23.2286	PHEX
GO:0015204	urea transmembrane transporter activity	molecular_function	1	140	5	16260	0.000723669	0.00245553	23.2286	AQP3
GO:0071918	urea transmembrane transport	biological_process	1	140	5	16260	0.000723669	0.00245553	23.2286	AQP3
GO:0001696	gastric acid secretion	biological_process	1	140	5	16260	0.000723669	0.00245553	23.2286	SLC26A7
GO:0002526	acute inflammatory response	biological_process	1	140	5	16260	0.000723669	0.00245553	23.2286	TNFSF4
GO:0002819	regulation of adaptive immune response	biological_process	1	140	5	16260	0.000723669	0.00245553	23.2286	TNFSF4
GO:0002830	positive regulation of type 2 immune response	biological_process	1	140	5	16260	0.000723669	0.00245553	23.2286	TNFSF4
GO:0006310	DNA recombination	biological_process	4	140	88	16260	0.000973245	0.00325864	5.27922	LOC106510029; LOC100623157; LOC110257759; LOC110256933
GO:0006979	response to oxidative stress	biological_process	3	140	52	16260	0.00103452	0.00325864	6.70055	HMOX1; MSRA; DUOX1
GO:0031092	platelet alpha granule membrane	cellular_component	1	140	6	16260	0.00107937	0.00325864	19.3571	ITGA2B
GO:0060993	kidney morphogenesis	biological_process	1	140	6	16260	0.00107937	0.00325864	19.3571	GCNT3
GO:0004568	chitinase activity	molecular_function	1	140	6	16260	0.00107937	0.00325864	19.3571	OVGP1
GO:0006032	chitin catabolic process	biological_process	1	140	6	16260	0.00107937	0.00325864	19.3571	OVGP1
GO:0022891	substrate-specific transmembrane transporter activity	molecular_function	1	140	6	16260	0.00107937	0.00325864	19.3571	SLC22A13
GO:0035457	cellular response to interferon-alpha	biological_process	1	140	6	16260	0.00107937	0.00325864	19.3571	IFIT3
GO:0019941	modification-dependent protein catabolic process	biological_process	1	140	6	16260	0.00107937	0.00325864	19.3571	ISG15
GO:0032020	ISG15-protein conjugation	biological_process	1	140	6	16260	0.00107937	0.00325864	19.3571	ISG15
GO:0071276	cellular response to cadmium ion	biological_process	1	140	6	16260	0.00107937	0.00325864	19.3571	HMOX1
GO:0004028	3-chloroallyl aldehyde dehydrogenase activity	molecular_function	1	140	6	16260	0.00107937	0.00325864	19.3571	ALDH3A1
GO:0048546	digestive tract morphogenesis	biological_process	1	140	6	16260	0.00107937	0.00325864	19.3571	AGR2
GO:0042445	hormone metabolic process	biological_process	1	140	6	16260	0.00107937	0.00325864	19.3571	CRHBP
GO:0035413	positive regulation of catenin import into nucleus	biological_process	1	140	6	16260	0.00107937	0.00325864	19.3571	SEMA5A
GO:0035240	dopamine binding	molecular_function	1	140	6	16260	0.00107937	0.00325864	19.3571	GPR21
GO:0015075	ion transmembrane transporter activity	molecular_function	1	140	6	16260	0.00107937	0.00325864	19.3571	SFXN3
GO:0045741	positive regulation of epidermal growth factor-activated receptor activity	biological_process	1	140	6	16260	0.00107937	0.00325864	19.3571	EPGN
GO:0014037	Schwann cell differentiation	biological_process	1	140	6	16260	0.00107937	0.00325864	19.3571	EGR2
GO:0015232	heme transporter activity	molecular_function	1	140	6	16260	0.00107937	0.00325864	19.3571	LOC100624918
GO:0019829	cation-transporting ATPase activity	molecular_function	1	140	6	16260	0.00107937	0.00325864	19.3571	ATP8A1
GO:2000573	positive regulation of DNA biosynthetic process	biological_process	1	140	6	16260	0.00107937	0.00325864	19.3571	MYC
GO:2001022	positive regulation of response to DNA damage stimulus	biological_process	1	140	6	16260	0.00107937	0.00325864	19.3571	MYC
GO:0017111	nucleoside-triphosphatase activity	molecular_function	1	140	6	16260	0.00107937	0.00325864	19.3571	ENTPD2
GO:0043583	ear development	biological_process	1	140	6	16260	0.00107937	0.00325864	19.3571	TCF15
GO:0060415	muscle tissue morphogenesis	biological_process	1	140	6	16260	0.00107937	0.00325864	19.3571	ADARB1
GO:0031062	positive regulation of histone methylation	biological_process	1	140	6	16260	0.00107937	0.00325864	19.3571	TET1
GO:0006590	thyroid hormone generation	biological_process	1	140	6	16260	0.00107937	0.00325864	19.3571	DUOX1
GO:0008200	ion channel inhibitor activity	molecular_function	1	140	6	16260	0.00107937	0.00325864	19.3571	LOC110260197
GO:0005212	structural constituent of eye lens	molecular_function	2	140	24	16260	0.0011075	0.00331833	9.67857	BFSP1; CRYAB
GO:0003887	DNA-directed DNA polymerase activity	molecular_function	2	140	24	16260	0.0011075	0.00331833	9.67857	LOC110257759; LOC110256933
GO:0034220	ion transmembrane transport	biological_process	4	140	91	16260	0.00113181	0.00337841	5.10518	ATP6V1C2; ATP8A1; ANO7; AQP3
GO:0055072	iron ion homeostasis	biological_process	2	140	25	16260	0.00125064	0.00370524	9.29143	HMOX1; SFXN3
GO:0060326	cell chemotaxis	biological_process	2	140	25	16260	0.00125064	0.00370524	9.29143	CXCL2; SEMA5A
GO:0009615	response to virus	biological_process	3	140	55	16260	0.00127759	0.00377102	6.33506	RSAD2; IFIT3; TNFSF4
GO:0070888	E-box binding	molecular_function	2	140	26	16260	0.0014049	0.004114	8.93407	NEUROG2; MYC
GO:0034109	homotypic cell-cell adhesion	biological_process	1	140	7	16260	0.00150259	0.004114	16.5918	PTPRU
GO:0008467	[heparan sulfate]-glucosamine 3-sulfotransferase 1 activity	molecular_function	1	140	7	16260	0.00150259	0.004114	16.5918	HS3ST6
GO:0007143	female meiotic division	biological_process	1	140	7	16260	0.00150259	0.004114	16.5918	LFNG
GO:0031045	dense core granule	cellular_component	1	140	7	16260	0.00150259	0.004114	16.5918	CRHBP
GO:0071391	cellular response to estrogen stimulus	biological_process	1	140	7	16260	0.00150259	0.004114	16.5918	CRHBP
GO:0030836	positive regulation of actin filament depolymerization	biological_process	1	140	7	16260	0.00150259	0.004114	16.5918	SEMA5A
GO:0050918	positive chemotaxis	biological_process	1	140	7	16260	0.00150259	0.004114	16.5918	SEMA5A
GO:0035005	1-phosphatidylinositol-4-phosphate 3-kinase activity	molecular_function	1	140	7	16260	0.00150259	0.004114	16.5918	PIK3CG
GO:0097120	receptor localization to synapse	biological_process	1	140	7	16260	0.00150259	0.004114	16.5918	DLG2
GO:0008553	hydrogen-exporting ATPase activity, phosphorylative mechanism	molecular_function	1	140	7	16260	0.00150259	0.004114	16.5918	ATP6V1C2
GO:0042584	chromaffin granule membrane	cellular_component	1	140	7	16260	0.00150259	0.004114	16.5918	ATP8A1
GO:0001759	organ induction	biological_process	1	140	7	16260	0.00150259	0.004114	16.5918	SPRY1
GO:0001894	tissue homeostasis	biological_process	1	140	7	16260	0.00150259	0.004114	16.5918	NANOS1
GO:1904262	negative regulation of TORC1 signaling	biological_process	1	140	7	16260	0.00150259	0.004114	16.5918	SESN1
GO:0044387	negative regulation of protein kinase activity by regulation of protein phosphorylation	biological_process	1	140	7	16260	0.00150259	0.004114	16.5918	ADARB1
GO:0043734	DNA-N1-methyladenine dioxygenase activity	molecular_function	1	140	7	16260	0.00150259	0.004114	16.5918	TET1
GO:0042744	hydrogen peroxide catabolic process	biological_process	1	140	7	16260	0.00150259	0.004114	16.5918	DUOX1
GO:0016308	1-phosphatidylinositol-4-phosphate 5-kinase activity	molecular_function	1	140	7	16260	0.00150259	0.004114	16.5918	PIP5K1B
GO:0032700	negative regulation of interleukin-17 production	biological_process	1	140	7	16260	0.00150259	0.004114	16.5918	TNFSF4
GO:0071480	cellular response to gamma radiation	biological_process	1	140	7	16260	0.00150259	0.004114	16.5918	CRYAB
GO:0051607	defense response to virus	biological_process	5	140	144	16260	0.00154306	0.00421027	4.03274	RSAD2; IFIT3; ISG15; ADARB1; GBP1
GO:0007611	learning or memory	biological_process	2	140	27	16260	0.00157061	0.0042562	8.60317	LOC102165831; CRHBP
GO:0071560	cellular response to transforming growth factor beta stimulus	biological_process	2	140	27	16260	0.00157061	0.0042562	8.60317	SOX6; SOX5
GO:0001756	somitogenesis	biological_process	2	140	28	16260	0.00174807	0.00472098	8.29592	LFNG; TCF15
GO:0097190	apoptotic signaling pathway	biological_process	2	140	29	16260	0.00193757	0.00511901	8.00985	SPN; CD5
GO:0039702	viral budding via host ESCRT complex	biological_process	2	140	29	16260	0.00193757	0.00511901	8.00985	LOC110255823; LOC106510322
GO:0031386	protein tag	molecular_function	1	140	8	16260	0.00199216	0.00511901	14.5179	ISG15
GO:0033147	negative regulation of intracellular estrogen receptor signaling pathway	biological_process	1	140	8	16260	0.00199216	0.00511901	14.5179	ZNF366
GO:0090201	negative regulation of release of cytochrome c from mitochondria	biological_process	1	140	8	16260	0.00199216	0.00511901	14.5179	PPIF
GO:0007191	adenylate cyclase-activating dopamine receptor signaling pathway	biological_process	1	140	8	16260	0.00199216	0.00511901	14.5179	GPR21
GO:0004972	NMDA glutamate receptor activity	molecular_function	1	140	8	16260	0.00199216	0.00511901	14.5179	GRIN3B
GO:0035235	ionotropic glutamate receptor signaling pathway	biological_process	1	140	8	16260	0.00199216	0.00511901	14.5179	GRIN3B
GO:0051205	protein insertion into membrane	biological_process	1	140	8	16260	0.00199216	0.00511901	14.5179	GRIN3B
GO:0005605	basal lamina	cellular_component	1	140	8	16260	0.00199216	0.00511901	14.5179	ENTPD2
GO:0042755	eating behavior	biological_process	1	140	8	16260	0.00199216	0.00511901	14.5179	TCF15
GO:0051896	regulation of protein kinase B signaling	biological_process	1	140	8	16260	0.00199216	0.00511901	14.5179	SESN1
GO:0016918	retinal binding	molecular_function	1	140	8	16260	0.00199216	0.00511901	14.5179	RBP2
GO:0010039	response to iron ion	biological_process	1	140	8	16260	0.00199216	0.00511901	14.5179	CYBRD1
GO:0032743	positive regulation of interleukin-2 production	biological_process	1	140	8	16260	0.00199216	0.00511901	14.5179	TNFSF4
GO:0030173	integral component of Golgi membrane	cellular_component	2	140	31	16260	0.00235379	0.00602873	7.49309	LFNG; ST8SIA4
GO:0050709	negative regulation of protein secretion	biological_process	1	140	9	16260	0.00254691	0.00620321	12.9048	RSAD2
GO:0008061	chitin binding	molecular_function	1	140	9	16260	0.00254691	0.00620321	12.9048	OVGP1
GO:0006481	C-terminal protein methylation	biological_process	1	140	9	16260	0.00254691	0.00620321	12.9048	LOC100626661
GO:0018423	protein C-terminal leucine carboxyl O-methyltransferase activity	molecular_function	1	140	9	16260	0.00254691	0.00620321	12.9048	LOC100626661
GO:2000310	regulation of N-methyl-D-aspartate selective glutamate receptor activity	biological_process	1	140	9	16260	0.00254691	0.00620321	12.9048	CRHBP
GO:0070266	necroptotic process	biological_process	1	140	9	16260	0.00254691	0.00620321	12.9048	PPIF
GO:0060158	phospholipase C-activating dopamine receptor signaling pathway	biological_process	1	140	9	16260	0.00254691	0.00620321	12.9048	GPR21
GO:0030278	regulation of ossification	biological_process	1	140	9	16260	0.00254691	0.00620321	12.9048	EGR2
GO:0048821	erythrocyte development	biological_process	1	140	9	16260	0.00254691	0.00620321	12.9048	SOX6
GO:0051276	chromosome organization	biological_process	1	140	9	16260	0.00254691	0.00620321	12.9048	MYC
GO:0080111	DNA demethylation	biological_process	1	140	9	16260	0.00254691	0.00620321	12.9048	TET1
GO:0017128	phospholipid scramblase activity	molecular_function	1	140	9	16260	0.00254691	0.00620321	12.9048	ANO7
GO:0004601	peroxidase activity	molecular_function	1	140	9	16260	0.00254691	0.00620321	12.9048	DUOX1
GO:0060416	response to growth hormone	biological_process	1	140	9	16260	0.00254691	0.00620321	12.9048	PHEX
GO:0008271	secondary active sulfate transmembrane transporter activity	molecular_function	1	140	9	16260	0.00254691	0.00620321	12.9048	SLC26A7
GO:0071380	cellular response to prostaglandin E stimulus	biological_process	1	140	9	16260	0.00254691	0.00620321	12.9048	TNFSF4
GO:0031295	T cell costimulation	biological_process	2	140	32	16260	0.00258104	0.00624801	7.25893	SPN; CD5
GO:0050679	positive regulation of epithelial cell proliferation	biological_process	2	140	32	16260	0.00258104	0.00624801	7.25893	EPGN; MYC
GO:0071277	cellular response to calcium ion	biological_process	2	140	34	16260	0.00307511	0.00720221	6.83193	CRHBP; PPIF
GO:0015695	organic cation transport	biological_process	1	140	10	16260	0.00316571	0.00720221	11.6143	SLC22A13
GO:0009247	glycolipid biosynthetic process	biological_process	1	140	10	16260	0.00316571	0.00720221	11.6143	GAL3ST2
GO:0005001	transmembrane receptor protein tyrosine phosphatase activity	molecular_function	1	140	10	16260	0.00316571	0.00720221	11.6143	PTPRU
GO:1902042	negative regulation of extrinsic apoptotic signaling pathway via death domain receptors	biological_process	1	140	10	16260	0.00316571	0.00720221	11.6143	HMOX1
GO:0008637	apoptotic mitochondrial changes	biological_process	1	140	10	16260	0.00316571	0.00720221	11.6143	PPIF
GO:2000344	positive regulation of acrosome reaction	biological_process	1	140	10	16260	0.00316571	0.00720221	11.6143	PLB1
GO:0004385	guanylate kinase activity	molecular_function	1	140	10	16260	0.00316571	0.00720221	11.6143	DLG2
GO:0035255	ionotropic glutamate receptor binding	molecular_function	1	140	10	16260	0.00316571	0.00720221	11.6143	DLG2
GO:0044224	juxtaparanode region of axon	cellular_component	1	140	10	16260	0.00316571	0.00720221	11.6143	DLG2
GO:0017146	NMDA selective glutamate receptor complex	cellular_component	1	140	10	16260	0.00316571	0.00720221	11.6143	GRIN3B
GO:0051924	regulation of calcium ion transport	biological_process	1	140	10	16260	0.00316571	0.00720221	11.6143	GRIN3B
GO:0030414	peptidase inhibitor activity	molecular_function	1	140	10	16260	0.00316571	0.00720221	11.6143	SSPO
GO:0090383	phagosome acidification	biological_process	1	140	10	16260	0.00316571	0.00720221	11.6143	ATP6V1C2
GO:0003016	respiratory system process	biological_process	1	140	10	16260	0.00316571	0.00720221	11.6143	TCF15
GO:0030371	translation repressor activity	molecular_function	1	140	10	16260	0.00316571	0.00720221	11.6143	NANOS1
GO:0032735	positive regulation of interleukin-12 production	biological_process	1	140	10	16260	0.00316571	0.00720221	11.6143	TNFSF4
GO:0032753	positive regulation of interleukin-4 production	biological_process	1	140	10	16260	0.00316571	0.00720221	11.6143	TNFSF4
GO:0050710	negative regulation of cytokine secretion	biological_process	1	140	10	16260	0.00316571	0.00720221	11.6143	TNFSF4
GO:0005858	axonemal dynein complex	cellular_component	1	140	10	16260	0.00316571	0.00720221	11.6143	DNAH17
GO:0060285	cilium-dependent cell motility	biological_process	1	140	10	16260	0.00316571	0.00720221	11.6143	DNAH17
GO:0050892	intestinal absorption	biological_process	1	140	11	16260	0.00384742	0.00841557	10.5584	GCNT3
GO:0032967	positive regulation of collagen biosynthetic process	biological_process	1	140	11	16260	0.00384742	0.00841557	10.5584	SERPINB7
GO:0001533	cornified envelope	cellular_component	1	140	11	16260	0.00384742	0.00841557	10.5584	IVL
GO:0043922	negative regulation by host of viral transcription	biological_process	1	140	11	16260	0.00384742	0.00841557	10.5584	HMOX1
GO:0010001	glial cell differentiation	biological_process	1	140	11	16260	0.00384742	0.00841557	10.5584	METRN
GO:0017075	syntaxin-1 binding	molecular_function	1	140	11	16260	0.00384742	0.00841557	10.5584	SNPH
GO:0090266	regulation of mitotic cell cycle spindle assembly checkpoint	biological_process	1	140	11	16260	0.00384742	0.00841557	10.5584	LOC100626661
GO:0030594	neurotransmitter receptor activity	molecular_function	1	140	11	16260	0.00384742	0.00841557	10.5584	GRIN3B
GO:0010332	response to gamma radiation	biological_process	1	140	11	16260	0.00384742	0.00841557	10.5584	MYC
GO:1900153	positive regulation of nuclear-transcribed mRNA catabolic process, deadenylation-dependent decay	biological_process	1	140	11	16260	0.00384742	0.00841557	10.5584	NANOS1
GO:0042446	hormone biosynthetic process	biological_process	1	140	11	16260	0.00384742	0.00841557	10.5584	DUOX1
GO:0051493	regulation of cytoskeleton organization	biological_process	1	140	11	16260	0.00384742	0.00841557	10.5584	NEXN
GO:0015254	glycerol channel activity	molecular_function	1	140	11	16260	0.00384742	0.00841557	10.5584	AQP3
GO:0008239	dipeptidyl-peptidase activity	molecular_function	1	140	11	16260	0.00384742	0.00841557	10.5584	PRSS16
GO:0042102	positive regulation of T cell proliferation	biological_process	2	140	37	16260	0.0039186	0.00854772	6.27799	SPN; TNFSF4
GO:0007612	learning	biological_process	2	140	38	16260	0.00422795	0.00919724	6.11278	GPR21; ATP8A1
GO:0001558	regulation of cell growth	biological_process	2	140	39	16260	0.00455172	0.00954242	5.95604	FAM107A; NANOS1
GO:0031256	leading edge membrane	cellular_component	1	140	12	16260	0.00459094	0.00954242	9.67857	MYO1G
GO:0031589	cell-substrate adhesion	biological_process	1	140	12	16260	0.00459094	0.00954242	9.67857	MYO1G
GO:0045055	regulated exocytosis	biological_process	1	140	12	16260	0.00459094	0.00954242	9.67857	CRHBP
GO:0005942	phosphatidylinositol 3-kinase complex	cellular_component	1	140	12	16260	0.00459094	0.00954242	9.67857	PIK3CG
GO:0045840	positive regulation of mitotic nuclear division	biological_process	1	140	12	16260	0.00459094	0.00954242	9.67857	EPGN
GO:0008045	motor neuron axon guidance	biological_process	1	140	12	16260	0.00459094	0.00954242	9.67857	EGR2
GO:0071310	cellular response to organic substance	biological_process	1	140	12	16260	0.00459094	0.00954242	9.67857	EGR2
GO:0016594	glycine binding	molecular_function	1	140	12	16260	0.00459094	0.00954242	9.67857	GRIN3B
GO:0033572	transferrin transport	biological_process	1	140	12	16260	0.00459094	0.00954242	9.67857	ATP6V1C2
GO:0045332	phospholipid translocation	biological_process	1	140	12	16260	0.00459094	0.00954242	9.67857	ATP8A1
GO:0009314	response to radiation	biological_process	1	140	12	16260	0.00459094	0.00954242	9.67857	MYC
GO:0010608	posttranscriptional regulation of gene expression	biological_process	1	140	12	16260	0.00459094	0.00954242	9.67857	NANOS1
GO:0019841	retinol binding	molecular_function	1	140	12	16260	0.00459094	0.00954242	9.67857	RBP2
GO:0009992	cellular water homeostasis	biological_process	1	140	12	16260	0.00459094	0.00954242	9.67857	AQP3
GO:0004185	serine-type carboxypeptidase activity	molecular_function	1	140	12	16260	0.00459094	0.00954242	9.67857	PRSS16
GO:0042098	T cell proliferation	biological_process	1	140	12	16260	0.00459094	0.00954242	9.67857	TNFSF4
GO:0045648	positive regulation of erythrocyte differentiation	biological_process	1	140	13	16260	0.00539515	0.0110122	8.93407	ISG15
GO:0050772	positive regulation of axonogenesis	biological_process	1	140	13	16260	0.00539515	0.0110122	8.93407	METRN
GO:0005248	voltage-gated sodium channel activity	molecular_function	1	140	13	16260	0.00539515	0.0110122	8.93407	HCN3
GO:2000352	negative regulation of endothelial cell apoptotic process	biological_process	1	140	13	16260	0.00539515	0.0110122	8.93407	SEMA5A
GO:0060384	innervation	biological_process	1	140	13	16260	0.00539515	0.0110122	8.93407	ADARB1
GO:0015250	water channel activity	molecular_function	1	140	13	16260	0.00539515	0.0110122	8.93407	AQP3
GO:0032733	positive regulation of interleukin-10 production	biological_process	1	140	13	16260	0.00539515	0.0110122	8.93407	TNFSF4
GO:0035249	synaptic transmission, glutamatergic	biological_process	1	140	14	16260	0.00625899	0.0125496	8.29592	LOC102165831
GO:0031100	animal organ regeneration	biological_process	1	140	14	16260	0.00625899	0.0125496	8.29592	PTPRU
GO:0016757	transferase activity, transferring glycosyl groups	molecular_function	1	140	14	16260	0.00625899	0.0125496	8.29592	GLT8D2
GO:0045742	positive regulation of epidermal growth factor receptor signaling pathway	biological_process	1	140	14	16260	0.00625899	0.0125496	8.29592	AGR2
GO:0030193	regulation of blood coagulation	biological_process	1	140	14	16260	0.00625899	0.0125496	8.29592	LBH
GO:0045737	positive regulation of cyclin-dependent protein serine/threonine kinase activity	biological_process	1	140	14	16260	0.00625899	0.0125496	8.29592	SPDYA
GO:0050871	positive regulation of B cell activation	biological_process	1	140	14	16260	0.00625899	0.0125496	8.29592	TNFSF4
GO:0032012	regulation of ARF protein signal transduction	biological_process	1	140	15	16260	0.00718138	0.0141139	7.74286	PSD
GO:0030513	positive regulation of BMP signaling pathway	biological_process	1	140	15	16260	0.00718138	0.0141139	7.74286	KCP
GO:1903861	positive regulation of dendrite extension	biological_process	1	140	15	16260	0.00718138	0.0141139	7.74286	CPNE5
GO:0001891	phagocytic cup	cellular_component	1	140	15	16260	0.00718138	0.0141139	7.74286	MYO1G
GO:0046934	phosphatidylinositol-4,5-bisphosphate 3-kinase activity	molecular_function	1	140	15	16260	0.00718138	0.0141139	7.74286	PIK3CG
GO:0004622	lysophospholipase activity	molecular_function	1	140	15	16260	0.00718138	0.0141139	7.74286	PLB1
GO:0036151	phosphatidylcholine acyl-chain remodeling	biological_process	1	140	15	16260	0.00718138	0.0141139	7.74286	PLB1
GO:0036342	post-anal tail morphogenesis	biological_process	1	140	15	16260	0.00718138	0.0141139	7.74286	TCF15
GO:0006968	cellular defense response	biological_process	1	140	16	16260	0.00816125	0.0154655	7.25893	SPN
GO:0042130	negative regulation of T cell proliferation	biological_process	1	140	16	16260	0.00816125	0.0154655	7.25893	SPN
GO:0034394	protein localization to cell surface	biological_process	1	140	16	16260	0.00816125	0.0154655	7.25893	PTPRU
GO:0043325	phosphatidylinositol-3,4-bisphosphate binding	molecular_function	1	140	16	16260	0.00816125	0.0154655	7.25893	MYO1G
GO:0048662	negative regulation of smooth muscle cell proliferation	biological_process	1	140	16	16260	0.00816125	0.0154655	7.25893	HMOX1
GO:0004029	aldehyde dehydrogenase (NAD) activity	molecular_function	1	140	16	16260	0.00816125	0.0154655	7.25893	ALDH3A1
GO:0030331	estrogen receptor binding	molecular_function	1	140	16	16260	0.00816125	0.0154655	7.25893	ZNF366
GO:0001541	ovarian follicle development	biological_process	1	140	16	16260	0.00816125	0.0154655	7.25893	LFNG
GO:0007413	axonal fasciculation	biological_process	1	140	16	16260	0.00816125	0.0154655	7.25893	SEMA5A
GO:0030215	semaphorin receptor binding	molecular_function	1	140	16	16260	0.00816125	0.0154655	7.25893	SEMA5A
GO:0043113	receptor clustering	biological_process	1	140	16	16260	0.00816125	0.0154655	7.25893	DLG2
GO:0046961	proton-transporting ATPase activity, rotational mechanism	molecular_function	1	140	16	16260	0.00816125	0.0154655	7.25893	ATP6V1C2
GO:0004012	phospholipid-translocating ATPase activity	molecular_function	1	140	16	16260	0.00816125	0.0154655	7.25893	ATP8A1
GO:0032993	protein-DNA complex	cellular_component	1	140	16	16260	0.00816125	0.0154655	7.25893	SOX12
GO:0005229	intracellular calcium activated chloride channel activity	molecular_function	1	140	16	16260	0.00816125	0.0154655	7.25893	ANO7
GO:0007517	muscle organ development	biological_process	2	140	49	16260	0.00862104	0.0162979	4.74052	SOX6; TCF15
GO:0072562	blood microparticle	cellular_component	2	140	50	16260	0.0091144	0.0168269	4.64571	ITGA2B; TMPRSS13
GO:0007163	establishment or maintenance of cell polarity	biological_process	1	140	17	16260	0.00919757	0.0168269	6.83193	SPN
GO:0035094	response to nicotine	biological_process	1	140	17	16260	0.00919757	0.0168269	6.83193	HMOX1
GO:0030217	T cell differentiation	biological_process	1	140	17	16260	0.00919757	0.0168269	6.83193	LFNG
GO:0005771	multivesicular body	cellular_component	1	140	17	16260	0.00919757	0.0168269	6.83193	CRHBP
GO:0071392	cellular response to estradiol stimulus	biological_process	1	140	17	16260	0.00919757	0.0168269	6.83193	CRHBP
GO:0002931	response to ischemia	biological_process	1	140	17	16260	0.00919757	0.0168269	6.83193	PPIF
GO:0046983	protein dimerization activity	molecular_function	1	140	17	16260	0.00919757	0.0168269	6.83193	ATP6V1C2
GO:0046580	negative regulation of Ras protein signal transduction	biological_process	1	140	17	16260	0.00919757	0.0168269	6.83193	SPRY1
GO:0097193	intrinsic apoptotic signaling pathway	biological_process	1	140	17	16260	0.00919757	0.0168269	6.83193	MYC
GO:0051591	response to cAMP	biological_process	1	140	17	16260	0.00919757	0.0168269	6.83193	DUOX1
GO:0030282	bone mineralization	biological_process	1	140	17	16260	0.00919757	0.0168269	6.83193	PHEX
GO:0032689	negative regulation of interferon-gamma production	biological_process	1	140	17	16260	0.00919757	0.0168269	6.83193	TNFSF4
GO:0042104	positive regulation of activated T cell proliferation	biological_process	1	140	17	16260	0.00919757	0.0168269	6.83193	TNFSF4
GO:0005044	scavenger receptor activity	molecular_function	2	140	51	16260	0.00962396	0.0175665	4.55462	TMPRSS13; CD5
GO:0050840	extracellular matrix binding	molecular_function	1	140	18	16260	0.0102893	0.0183589	6.45238	ITGA2B
GO:0005875	microtubule associated complex	cellular_component	1	140	18	16260	0.0102893	0.0183589	6.45238	MAP1A
GO:0031424	keratinization	biological_process	1	140	18	16260	0.0102893	0.0183589	6.45238	IVL
GO:0048661	positive regulation of smooth muscle cell proliferation	biological_process	1	140	18	16260	0.0102893	0.0183589	6.45238	HMOX1
GO:2001243	negative regulation of intrinsic apoptotic signaling pathway	biological_process	1	140	18	16260	0.0102893	0.0183589	6.45238	PPIF
GO:0016303	1-phosphatidylinositol-3-kinase activity	molecular_function	1	140	18	16260	0.0102893	0.0183589	6.45238	PIK3CG
GO:0055007	cardiac muscle cell differentiation	biological_process	1	140	18	16260	0.0102893	0.0183589	6.45238	SOX6
GO:0005234	extracellular-glutamate-gated ion channel activity	molecular_function	1	140	18	16260	0.0102893	0.0183589	6.45238	GRIN3B
GO:0021510	spinal cord development	biological_process	1	140	18	16260	0.0102893	0.0183589	6.45238	SOX12
GO:0006493	protein O-linked glycosylation	biological_process	1	140	18	16260	0.0102893	0.0183589	6.45238	TET1
GO:0042742	defense response to bacterium	biological_process	3	140	99	16260	0.0105498	0.0187395	3.51948	SPN; ISG15; GBP1
GO:0012505	endomembrane system	cellular_component	3	140	99	16260	0.0105498	0.0187395	3.51948	RNF128; WDFY4; PIP5K1B
GO:0005543	phospholipid binding	molecular_function	2	140	53	16260	0.0106921	0.0189077	4.38275	PSD; WDFY4
GO:0006486	protein glycosylation	biological_process	2	140	53	16260	0.0106921	0.0189077	4.38275	GCNT3; B3GNT9
GO:0005882	intermediate filament	cellular_component	2	140	54	16260	0.0112509	0.0196107	4.30159	BFSP1; SYNC
GO:0055085	transmembrane transport	biological_process	2	140	54	16260	0.0112509	0.0196107	4.30159	SLC25A41; LOC100624918
GO:0008305	integrin complex	cellular_component	1	140	19	16260	0.0114354	0.0196107	6.11278	ITGA2B
GO:0043621	protein self-association	molecular_function	1	140	19	16260	0.0114354	0.0196107	6.11278	RSAD2
GO:0031333	negative regulation of protein complex assembly	biological_process	1	140	19	16260	0.0114354	0.0196107	6.11278	LOC100626661
GO:0009755	hormone-mediated signaling pathway	biological_process	1	140	19	16260	0.0114354	0.0196107	6.11278	CRHBP
GO:0045499	chemorepellent activity	molecular_function	1	140	19	16260	0.0114354	0.0196107	6.11278	SEMA5A
GO:0048843	negative regulation of axon extension involved in axon guidance	biological_process	1	140	19	16260	0.0114354	0.0196107	6.11278	SEMA5A
GO:0090200	positive regulation of release of cytochrome c from mitochondria	biological_process	1	140	19	16260	0.0114354	0.0196107	6.11278	PPIF
GO:0007140	male meiosis	biological_process	1	140	19	16260	0.0114354	0.0196107	6.11278	SPDYA
GO:0001523	retinoid metabolic process	biological_process	1	140	19	16260	0.0114354	0.0196107	6.11278	PLB1
GO:0004623	phospholipase A2 activity	molecular_function	1	140	19	16260	0.0114354	0.0196107	6.11278	PLB1
GO:0072593	reactive oxygen species metabolic process	biological_process	1	140	19	16260	0.0114354	0.0196107	6.11278	SESN1
GO:0015301	anion:anion antiporter activity	molecular_function	1	140	19	16260	0.0114354	0.0196107	6.11278	SLC26A7
GO:0005086	ARF guanyl-nucleotide exchange factor activity	molecular_function	1	140	20	16260	0.012635	0.021345	5.80714	PSD
GO:0030971	receptor tyrosine kinase binding	molecular_function	1	140	20	16260	0.012635	0.021345	5.80714	LOC102165831
GO:0051384	response to glucocorticoid	biological_process	1	140	20	16260	0.012635	0.021345	5.80714	PTPRU
GO:0030552	cAMP binding	molecular_function	1	140	20	16260	0.012635	0.021345	5.80714	HCN3
GO:0006611	protein export from nucleus	biological_process	1	140	20	16260	0.012635	0.021345	5.80714	EGR2
GO:0050699	WW domain binding	molecular_function	1	140	20	16260	0.012635	0.021345	5.80714	FAM189B
GO:0006491	N-glycan processing	biological_process	1	140	20	16260	0.012635	0.021345	5.80714	ST8SIA4
GO:0031966	mitochondrial membrane	cellular_component	2	140	57	16260	0.0130272	0.0219609	4.07519	SNPH; SFXN3
GO:0000165	MAPK cascade	biological_process	3	140	106	16260	0.0132984	0.0223707	3.28706	LOC102165831; EPGN; MYC
GO:0009897	external side of plasma membrane	cellular_component	3	140	107	16260	0.0137248	0.0230192	3.25634	SPN; ITGA2B; CD5
GO:0002576	platelet degranulation	biological_process	1	140	21	16260	0.0138869	0.0230192	5.53061	ITGA2B
GO:0090004	positive regulation of establishment of protein localization to plasma membrane	biological_process	1	140	21	16260	0.0138869	0.0230192	5.53061	AGR2
GO:0005261	cation channel activity	molecular_function	1	140	21	16260	0.0138869	0.0230192	5.53061	GRIN3B
GO:0016050	vesicle organization	biological_process	1	140	21	16260	0.0138869	0.0230192	5.53061	SNX32
GO:0006821	chloride transport	biological_process	1	140	21	16260	0.0138869	0.0230192	5.53061	ANO7
GO:0014066	regulation of phosphatidylinositol 3-kinase signaling	biological_process	1	140	21	16260	0.0138869	0.0230192	5.53061	PIP5K1B
GO:0030336	negative regulation of cell migration	biological_process	2	140	60	16260	0.0149546	0.0246647	3.87143	PTPRU; ADARB1
GO:0020037	heme binding	molecular_function	3	140	110	16260	0.0150558	0.0246647	3.16753	HMOX1; LOC100624918; DUOX1
GO:0070527	platelet aggregation	biological_process	1	140	22	16260	0.0151902	0.0246647	5.27922	ITGA2B
GO:0035725	sodium ion transmembrane transport	biological_process	1	140	22	16260	0.0151902	0.0246647	5.27922	HCN3
GO:0043627	response to estrogen	biological_process	1	140	22	16260	0.0151902	0.0246647	5.27922	ZNF366
GO:0001046	core promoter sequence-specific DNA binding	molecular_function	1	140	22	16260	0.0151902	0.0246647	5.27922	ZNF750
GO:0046627	negative regulation of insulin receptor signaling pathway	biological_process	1	140	22	16260	0.0151902	0.0246647	5.27922	GPR21
GO:0030177	positive regulation of Wnt signaling pathway	biological_process	1	140	22	16260	0.0151902	0.0246647	5.27922	ATP6V1C2
GO:0051213	dioxygenase activity	molecular_function	1	140	22	16260	0.0151902	0.0246647	5.27922	HPDL
GO:0007274	neuromuscular synaptic transmission	biological_process	1	140	22	16260	0.0151902	0.0246647	5.27922	ADARB1
GO:0005581	collagen trimer	cellular_component	2	140	61	16260	0.0156309	0.0252769	3.80796	COL14A1; C1QL3
GO:0019898	extrinsic component of membrane	cellular_component	2	140	61	16260	0.0156309	0.0252769	3.80796	WDFY4; SNX32
GO:0045747	positive regulation of Notch signaling pathway	biological_process	1	140	23	16260	0.0165441	0.0263246	5.04969	LFNG
GO:1903561	extracellular vesicle	cellular_component	1	140	23	16260	0.0165441	0.0263246	5.04969	LFNG
GO:0015347	sodium-independent organic anion transmembrane transporter activity	molecular_function	1	140	23	16260	0.0165441	0.0263246	5.04969	SLCO4A1
GO:0040018	positive regulation of multicellular organism growth	biological_process	1	140	23	16260	0.0165441	0.0263246	5.04969	GPR21
GO:0002088	lens development in camera-type eye	biological_process	1	140	23	16260	0.0165441	0.0263246	5.04969	NHS
GO:0001105	RNA polymerase II transcription coactivator activity	molecular_function	1	140	23	16260	0.0165441	0.0263246	5.04969	SOX12
GO:0045070	positive regulation of viral genome replication	biological_process	1	140	23	16260	0.0165441	0.0263246	5.04969	ADARB1
GO:0032755	positive regulation of interleukin-6 production	biological_process	1	140	23	16260	0.0165441	0.0263246	5.04969	TNFSF4
GO:0016337	single organismal cell-cell adhesion	biological_process	2	140	63	16260	0.0170347	0.0270511	3.68707	COL14A1; PTPRU
GO:0003723	RNA binding	molecular_function	7	140	382	16260	0.0176295	0.0278325	2.12827	IFIT3; LOC110255823; LOC110257759; NANOS1; LOC110256933; ADARB1; LOC106510322
GO:0006935	chemotaxis	biological_process	2	140	64	16260	0.0177622	0.0278325	3.62946	SPN; PIK3CG
GO:0060070	canonical Wnt signaling pathway	biological_process	2	140	64	16260	0.0177622	0.0278325	3.62946	PTPRU; MYC
GO:0030199	collagen fibril organization	biological_process	1	140	24	16260	0.0179474	0.0278325	4.83929	COL14A1
GO:0030501	positive regulation of bone mineralization	biological_process	1	140	24	16260	0.0179474	0.0278325	4.83929	ISG15
GO:0010906	regulation of glucose metabolic process	biological_process	1	140	24	16260	0.0179474	0.0278325	4.83929	LOC100626661
GO:0043252	sodium-independent organic anion transport	biological_process	1	140	24	16260	0.0179474	0.0278325	4.83929	SLCO4A1
GO:0019903	protein phosphatase binding	molecular_function	1	140	24	16260	0.0179474	0.0278325	4.83929	DLG2
GO:0016604	nuclear body	cellular_component	1	140	24	16260	0.0179474	0.0278325	4.83929	MYC
GO:0043280	positive regulation of cysteine-type endopeptidase activity involved in apoptotic process	biological_process	1	140	24	16260	0.0179474	0.0278325	4.83929	MYC
GO:0043588	skin development	biological_process	1	140	24	16260	0.0179474	0.0278325	4.83929	TCF15
GO:0060348	bone development	biological_process	1	140	24	16260	0.0179474	0.0278325	4.83929	PHEX
GO:0006024	glycosaminoglycan biosynthetic process	biological_process	1	140	25	16260	0.0193993	0.0296783	4.64571	HS3ST6
GO:0010811	positive regulation of cell-substrate adhesion	biological_process	1	140	25	16260	0.0193993	0.0296783	4.64571	AGR2
GO:0071320	cellular response to cAMP	biological_process	1	140	25	16260	0.0193993	0.0296783	4.64571	CRHBP
GO:0048146	positive regulation of fibroblast proliferation	biological_process	1	140	25	16260	0.0193993	0.0296783	4.64571	MYC
GO:0048705	skeletal system morphogenesis	biological_process	1	140	25	16260	0.0193993	0.0296783	4.64571	TCF15
GO:0007271	synaptic transmission, cholinergic	biological_process	1	140	25	16260	0.0193993	0.0296783	4.64571	LOC110260197
GO:0008307	structural constituent of muscle	molecular_function	1	140	25	16260	0.0193993	0.0296783	4.64571	NEXN
GO:0060548	negative regulation of cell death	biological_process	1	140	26	16260	0.0208988	0.0317886	4.46703	AGR2
GO:0000976	transcription regulatory region sequence-specific DNA binding	molecular_function	1	140	26	16260	0.0208988	0.0317886	4.46703	SOX12
GO:0032729	positive regulation of interferon-gamma production	biological_process	1	140	26	16260	0.0208988	0.0317886	4.46703	TNFSF4
GO:0005547	phosphatidylinositol-3,4,5-trisphosphate binding	molecular_function	1	140	27	16260	0.0224451	0.0339455	4.30159	MYO1G
GO:0071526	semaphorin-plexin signaling pathway	biological_process	1	140	27	16260	0.0224451	0.0339455	4.30159	SEMA5A
GO:0070301	cellular response to hydrogen peroxide	biological_process	1	140	27	16260	0.0224451	0.0339455	4.30159	PPIF
GO:0007346	regulation of mitotic cell cycle	biological_process	1	140	28	16260	0.0240371	0.0361467	4.14796	TTC28
GO:0031397	negative regulation of protein ubiquitination	biological_process	1	140	28	16260	0.0240371	0.0361467	4.14796	ISG15
GO:0045165	cell fate commitment	biological_process	1	140	28	16260	0.0240371	0.0361467	4.14796	SOX12
GO:0008284	positive regulation of cell proliferation	biological_process	5	140	258	16260	0.0242915	0.0364602	2.25083	SPDYA; EPGN; MYC; TET1; TNFSF4
GO:0043679	axon terminus	cellular_component	1	140	29	16260	0.0256741	0.0382463	4.00493	CRHBP
GO:0043406	positive regulation of MAP kinase activity	biological_process	1	140	29	16260	0.0256741	0.0382463	4.00493	EPGN
GO:0008236	serine-type peptidase activity	molecular_function	1	140	29	16260	0.0256741	0.0382463	4.00493	PRSS16
GO:0030163	protein catabolic process	biological_process	1	140	29	16260	0.0256741	0.0382463	4.00493	PRSS16
GO:0005518	collagen binding	molecular_function	1	140	30	16260	0.0273552	0.0405224	3.87143	COL14A1
GO:0015991	ATP hydrolysis coupled proton transport	biological_process	1	140	30	16260	0.0273552	0.0405224	3.87143	ATP6V1C2
GO:0050727	regulation of inflammatory response	biological_process	1	140	30	16260	0.0273552	0.0405224	3.87143	TNFSF4
GO:0051260	protein homooligomerization	biological_process	3	140	133	16260	0.0279687	0.0413541	2.61976	HMOX1; KCTD4; CRYAB
GO:0016324	apical plasma membrane	cellular_component	4	140	198	16260	0.0284004	0.0419143	2.34632	SLC22A13; NHS; PLB1; DUOX1
GO:0030182	neuron differentiation	biological_process	2	140	77	16260	0.0287813	0.0423977	3.0167	NEUROG2; SNPH
GO:0051539	4 iron, 4 sulfur cluster binding	molecular_function	1	140	31	16260	0.0290794	0.0425213	3.74654	RSAD2
GO:0035914	skeletal muscle cell differentiation	biological_process	1	140	31	16260	0.0290794	0.0425213	3.74654	EGR2
GO:0042552	myelination	biological_process	1	140	31	16260	0.0290794	0.0425213	3.74654	EGR2
GO:0050729	positive regulation of inflammatory response	biological_process	1	140	31	16260	0.0290794	0.0425213	3.74654	TNFSF4
GO:0043204	perikaryon	cellular_component	2	140	78	16260	0.029749	0.0434204	2.97802	CPNE5; CRHBP
GO:0038096	Fc-gamma receptor signaling pathway involved in phagocytosis	biological_process	1	140	32	16260	0.030846	0.0447746	3.62946	MYO1G
GO:0007269	neurotransmitter secretion	biological_process	1	140	32	16260	0.030846	0.0447746	3.62946	SNPH
GO:0002376	immune system process	biological_process	1	140	32	16260	0.030846	0.0447746	3.62946	PIK3CG
GO:0007189	adenylate cyclase-activating G-protein coupled receptor signaling pathway	biological_process	1	140	33	16260	0.032654	0.0468848	3.51948	GPR3
GO:0045071	negative regulation of viral genome replication	biological_process	1	140	33	16260	0.032654	0.0468848	3.51948	ISG15
GO:0007565	female pregnancy	biological_process	1	140	33	16260	0.032654	0.0468848	3.51948	CRHBP
GO:0008083	growth factor activity	molecular_function	1	140	33	16260	0.032654	0.0468848	3.51948	EPGN
GO:0071230	cellular response to amino acid stimulus	biological_process	1	140	33	16260	0.032654	0.0468848	3.51948	SESN1
GO:0009968	negative regulation of signal transduction	biological_process	1	140	33	16260	0.032654	0.0468848	3.51948	RGS4
GO:0030674	protein binding, bridging	molecular_function	1	140	34	16260	0.0345027	0.0490074	3.41597	COL14A1
GO:0005881	cytoplasmic microtubule	cellular_component	1	140	34	16260	0.0345027	0.0490074	3.41597	SNPH
GO:0035690	cellular response to drug	biological_process	1	140	34	16260	0.0345027	0.0490074	3.41597	CRHBP
GO:0051216	cartilage development	biological_process	1	140	34	16260	0.0345027	0.0490074	3.41597	SOX6
GO:0006661	phosphatidylinositol biosynthetic process	biological_process	1	140	34	16260	0.0345027	0.0490074	3.41597	PIP5K1B
GO:0005778	peroxisomal membrane	cellular_component	1	140	34	16260	0.0345027	0.0490074	3.41597	MPV17L
GO:0043025	neuronal cell body	cellular_component	4	140	209	16260	0.0346674	0.0491534	2.22283	HCN3; SNPH; DLG2; GRIN3B
GO:0030018	Z disc	cellular_component	2	140	84	16260	0.035912	0.0508273	2.76531	SYNC; NEXN
GO:0007173	epidermal growth factor receptor signaling pathway	biological_process	1	140	35	16260	0.0363912	0.0509605	3.31837	LOC102165831
GO:0005902	microvillus	cellular_component	1	140	35	16260	0.0363912	0.0509605	3.31837	MYO1G
GO:0001755	neural crest cell migration	biological_process	1	140	35	16260	0.0363912	0.0509605	3.31837	SEMA5A
GO:0031594	neuromuscular junction	cellular_component	1	140	35	16260	0.0363912	0.0509605	3.31837	SYNC
GO:0060071	Wnt signaling pathway, planar cell polarity pathway	biological_process	1	140	35	16260	0.0363912	0.0509605	3.31837	PRICKLE2
GO:0033209	tumor necrosis factor-mediated signaling pathway	biological_process	1	140	35	16260	0.0363912	0.0509605	3.31837	TNFSF4
GO:0008285	negative regulation of cell proliferation	biological_process	4	140	214	16260	0.0377782	0.0528096	2.17089	PTPRU; IFIT3; SPRY1; ADARB1
GO:0016459	myosin complex	cellular_component	1	140	36	16260	0.0383187	0.0531907	3.22619	MYO1G
GO:0032092	positive regulation of protein binding	biological_process	1	140	36	16260	0.0383187	0.0531907	3.22619	LFNG
GO:0003755	peptidyl-prolyl cis-trans isomerase activity	molecular_function	1	140	36	16260	0.0383187	0.0531907	3.22619	PPIF
GO:0070373	negative regulation of ERK1 and ERK2 cascade	biological_process	1	140	36	16260	0.0383187	0.0531907	3.22619	SPRY1
GO:0031526	brush border membrane	cellular_component	1	140	37	16260	0.0402844	0.0558217	3.139	CYBRD1
GO:0006633	fatty acid biosynthetic process	biological_process	1	140	38	16260	0.0422876	0.0582923	3.05639	PRKAG3
GO:0042277	peptide binding	molecular_function	1	140	38	16260	0.0422876	0.0582923	3.05639	CRHBP
GO:0001938	positive regulation of endothelial cell proliferation	biological_process	1	140	38	16260	0.0422876	0.0582923	3.05639	SEMA5A
GO:0004871	signal transducer activity	molecular_function	3	140	153	16260	0.0432956	0.0594753	2.27731	PSD; LOC102165831; HMOX1
GO:0001077	transcriptional activator activity, RNA polymerase II core promoter proximal region sequence-specific binding	molecular_function	3	140	153	16260	0.0432956	0.0594753	2.27731	ZNF750; EGR2; SOX12
GO:0008544	epidermis development	biological_process	1	140	39	16260	0.0443274	0.0606826	2.97802	ZNF750
GO:0055038	recycling endosome membrane	cellular_component	1	140	39	16260	0.0443274	0.0606826	2.97802	SLC26A7
GO:0071805	potassium ion transmembrane transport	biological_process	1	140	40	16260	0.046403	0.0633058	2.90357	HCN3
GO:0008286	insulin receptor signaling pathway	biological_process	1	140	40	16260	0.046403	0.0633058	2.90357	ATP6V1C2
GO:0005546	phosphatidylinositol-4,5-bisphosphate binding	molecular_function	1	140	41	16260	0.0485138	0.0655101	2.83275	MYO1G
GO:0018107	peptidyl-threonine phosphorylation	biological_process	1	140	41	16260	0.0485138	0.0655101	2.83275	MYLK4
GO:0005249	voltage-gated potassium channel activity	molecular_function	1	140	41	16260	0.0485138	0.0655101	2.83275	HCN3
GO:0000082	G1/S transition of mitotic cell cycle	biological_process	1	140	41	16260	0.0485138	0.0655101	2.83275	SPDYA
GO:0004519	endonuclease activity	molecular_function	1	140	41	16260	0.0485138	0.0655101	2.83275	LOC100623157
GO:0008203	cholesterol metabolic process	biological_process	1	140	41	16260	0.0485138	0.0655101	2.83275	TNFSF4
GO:0043066	negative regulation of apoptotic process	biological_process	4	140	232	16260	0.0503633	0.0677157	2.00246	IFIT3; PPIF; MYC; CRYAB
GO:0003824	catalytic activity	molecular_function	1	140	42	16260	0.0506589	0.0677157	2.76531	RSAD2
GO:0030141	secretory granule	cellular_component	1	140	42	16260	0.0506589	0.0677157	2.76531	CRHBP
GO:0048015	phosphatidylinositol-mediated signaling	biological_process	1	140	42	16260	0.0506589	0.0677157	2.76531	PIK3CG
GO:0017148	negative regulation of translation	biological_process	1	140	42	16260	0.0506589	0.0677157	2.76531	NANOS1
GO:0030324	lung development	biological_process	1	140	42	16260	0.0506589	0.0677157	2.76531	PHEX
GO:0007265	Ras protein signal transduction	biological_process	1	140	43	16260	0.0528376	0.0699218	2.701	LOC102165831
GO:0000902	cell morphogenesis	biological_process	1	140	43	16260	0.0528376	0.0699218	2.701	SOX6
GO:0009791	post-embryonic development	biological_process	1	140	43	16260	0.0528376	0.0699218	2.701	SOX6
GO:0006919	activation of cysteine-type endopeptidase activity involved in apoptotic process	biological_process	1	140	43	16260	0.0528376	0.0699218	2.701	MYC
GO:0030168	platelet activation	biological_process	1	140	43	16260	0.0528376	0.0699218	2.701	ENTPD2
GO:0019827	stem cell population maintenance	biological_process	1	140	43	16260	0.0528376	0.0699218	2.701	TET1
GO:0030425	dendrite	cellular_component	4	140	236	16260	0.0534577	0.0706246	1.96852	HCN3; CRHBP; DLG2; LOC110260197
GO:0050900	leukocyte migration	biological_process	1	140	44	16260	0.0550492	0.0724861	2.63961	SPN
GO:0003725	double-stranded RNA binding	molecular_function	1	140	44	16260	0.0550492	0.0724861	2.63961	ADARB1
GO:0000187	activation of MAPK activity	biological_process	1	140	45	16260	0.057293	0.0751912	2.58095	EPGN
GO:0003690	double-stranded DNA binding	molecular_function	1	140	45	16260	0.057293	0.0751912	2.58095	HES2
GO:0005088	Ras guanyl-nucleotide exchange factor activity	molecular_function	1	140	46	16260	0.0595683	0.0777915	2.52484	LOC102165831
GO:0030165	PDZ domain binding	molecular_function	1	140	46	16260	0.0595683	0.0777915	2.52484	DLG2
GO:0043433	negative regulation of sequence-specific DNA binding transcription factor activity	biological_process	1	140	46	16260	0.0595683	0.0777915	2.52484	TNFSF4
GO:0005262	calcium channel activity	molecular_function	1	140	47	16260	0.0618743	0.0806703	2.47112	GRIN3B
GO:0016874	ligase activity	molecular_function	2	140	105	16260	0.0621511	0.0807659	2.21224	RNF128; EGR2
GO:0042981	regulation of apoptotic process	biological_process	2	140	105	16260	0.0621511	0.0807659	2.21224	LOC100626661; MYC
GO:0043005	neuron projection	cellular_component	3	140	173	16260	0.0625209	0.0811137	2.01404	CPNE5; SNPH; FAM107A
GO:0005201	extracellular matrix structural constituent	molecular_function	1	140	48	16260	0.0642104	0.0827648	2.41964	COL14A1
GO:0016301	kinase activity	molecular_function	1	140	48	16260	0.0642104	0.0827648	2.41964	PSTK
GO:0008013	beta-catenin binding	molecular_function	1	140	48	16260	0.0642104	0.0827648	2.41964	PTPRU
GO:0010923	negative regulation of phosphatase activity	biological_process	1	140	48	16260	0.0642104	0.0827648	2.41964	DLG2
GO:0008270	zinc ion binding	molecular_function	12	140	950	16260	0.0659879	0.084918	1.46707	ZCCHC24; RNF128; TRIM46; LOC110255823; LOC110257759; TRIM7; NANOS1; LOC110256933; TET1; PRICKLE2; ZFAND2A; LOC106510322
GO:0007160	cell-matrix adhesion	biological_process	1	140	49	16260	0.066576	0.0852602	2.37026	ITGA2B
GO:0005811	lipid particle	cellular_component	1	140	49	16260	0.066576	0.0852602	2.37026	RSAD2
GO:0003774	motor activity	molecular_function	1	140	49	16260	0.066576	0.0852602	2.37026	MYO1G
GO:0030198	extracellular matrix organization	biological_process	2	140	109	16260	0.0679327	0.0868575	2.13106	ITGA2B; COL14A1
GO:0000049	tRNA binding	molecular_function	1	140	50	16260	0.0689702	0.0877601	2.32286	PSTK
GO:0051897	positive regulation of protein kinase B signaling	biological_process	1	140	50	16260	0.0689702	0.0877601	2.32286	SEMA5A
GO:0006396	RNA processing	biological_process	1	140	50	16260	0.0689702	0.0877601	2.32286	ADARB1
GO:0035264	multicellular organism growth	biological_process	1	140	51	16260	0.0713925	0.090697	2.27731	ADARB1
GO:0030175	filopodium	cellular_component	1	140	52	16260	0.0738422	0.0936593	2.23352	MYO1G
GO:0032580	Golgi cisterna membrane	cellular_component	1	140	53	16260	0.0763187	0.0960333	2.19137	GAL3ST2
GO:0042734	presynaptic membrane	cellular_component	1	140	53	16260	0.0763187	0.0960333	2.19137	SNPH
GO:0045444	fat cell differentiation	biological_process	1	140	53	16260	0.0763187	0.0960333	2.19137	EGR2
GO:0006814	sodium ion transport	biological_process	1	140	53	16260	0.0763187	0.0960333	2.19137	SLC5A4
GO:0071222	cellular response to lipopolysaccharide	biological_process	1	140	53	16260	0.0763187	0.0960333	2.19137	TNFSF4
GO:0006897	endocytosis	biological_process	2	140	116	16260	0.0786141	0.0987651	2.00246	PIK3CG; SNX32
GO:0006338	chromatin remodeling	biological_process	1	140	54	16260	0.0788213	0.098869	2.15079	MYC
GO:0042391	regulation of membrane potential	biological_process	1	140	55	16260	0.0813494	0.101559	2.11169	HCN3
GO:0051726	regulation of cell cycle	biological_process	1	140	55	16260	0.0813494	0.101559	2.11169	ADARB1
GO:0030334	regulation of cell migration	biological_process	1	140	55	16260	0.0813494	0.101559	2.11169	NEXN
GO:0007229	integrin-mediated signaling pathway	biological_process	1	140	56	16260	0.0839024	0.104254	2.07398	ITGA2B
GO:0030133	transport vesicle	cellular_component	1	140	56	16260	0.0839024	0.104254	2.07398	OVGP1
GO:0006470	protein dephosphorylation	biological_process	1	140	56	16260	0.0839024	0.104254	2.07398	PTPRU
GO:0048471	perinuclear region of cytoplasm	cellular_component	6	140	439	16260	0.085313	0.105841	1.58737	LOC102165484; RNF128; HMOX1; SYNC; NANOS1; PHEX
GO:0007338	single fertilization	biological_process	1	140	57	16260	0.0864797	0.107121	2.03759	OVGP1
GO:0045766	positive regulation of angiogenesis	biological_process	1	140	59	16260	0.0917047	0.113064	1.96852	SEMA5A
GO:0042383	sarcolemma	cellular_component	1	140	59	16260	0.0917047	0.113064	1.96852	SYNC
GO:0003777	microtubule motor activity	molecular_function	1	140	59	16260	0.0917047	0.113064	1.96852	DNAH17
GO:0046872	metal ion binding	molecular_function	19	140	1701	16260	0.0929178	0.114383	1.2973	ITGA2B; RSAD2; JAZF1; HMOX1; PRLR; ZNF366; LFNG; ZNF750; DZANK1; LOC100623157; EGR2; LOC110259662; HPDL; ADARB1; CPSF4L; PHEX; CYBRD1; YPEL4; CRYAB
GO:0030027	lamellipodium	cellular_component	2	140	125	16260	0.0933476	0.114734	1.85829	MYO1G; NHS
GO:0000226	microtubule cytoskeleton organization	biological_process	1	140	60	16260	0.0943512	0.115609	1.93571	MAP1A
GO:0009952	anterior/posterior pattern specification	biological_process	1	140	60	16260	0.0943512	0.115609	1.93571	TCF15
GO:0030335	positive regulation of cell migration	biological_process	2	140	127	16260	0.0967667	0.118386	1.82902	SEMA5A; ATP8A1
GO:0071356	cellular response to tumor necrosis factor	biological_process	1	140	61	16260	0.0970197	0.118513	1.90398	CRHBP
GO:0005604	basement membrane	cellular_component	1	140	62	16260	0.0997095	0.120906	1.87327	SPN
GO:0007169	transmembrane receptor protein tyrosine kinase signaling pathway	biological_process	1	140	62	16260	0.0997095	0.120906	1.87327	LOC102165831
GO:0016042	lipid catabolic process	biological_process	1	140	62	16260	0.0997095	0.120906	1.87327	PLB1
GO:0007018	microtubule-based movement	biological_process	1	140	62	16260	0.0997095	0.120906	1.87327	DNAH17
GO:0006955	immune response	biological_process	3	140	204	16260	0.0997402	0.120906	1.70798	SPN; CXCL2; TNFSF4
GO:0001669	acrosomal vesicle	cellular_component	1	140	63	16260	0.10242	0.123966	1.84354	BMF
GO:0042593	glucose homeostasis	biological_process	1	140	65	16260	0.107902	0.130402	1.78681	GPR21
GO:0006508	proteolysis	biological_process	2	140	136	16260	0.112764	0.136071	1.70798	PHEX; PRSS16
GO:0006974	cellular response to DNA damage stimulus	biological_process	2	140	137	16260	0.114601	0.138078	1.69552	SPDYA; MYC
GO:0005615	extracellular space	cellular_component	11	140	947	16260	0.115836	0.139354	1.34907	SPN; COL14A1; KCP; SERPINB7; AGR2; METRN; CXCL2; CRHBP; EPGN; SSPO; TNFSF4
GO:0051091	positive regulation of sequence-specific DNA binding transcription factor activity	biological_process	1	140	68	16260	0.116266	0.139661	1.70798	NEUROG2
GO:0006629	lipid metabolic process	biological_process	1	140	69	16260	0.119091	0.142407	1.68323	JAZF1
GO:0016925	protein sumoylation	biological_process	1	140	69	16260	0.119091	0.142407	1.68323	EGR2
GO:0008022	protein C-terminus binding	molecular_function	1	140	69	16260	0.119091	0.142407	1.68323	DLG2
GO:0030054	cell junction	cellular_component	5	140	390	16260	0.120822	0.14426	1.48901	FRRS1L; SNPH; DLG2; GRIN3B; ANO7
GO:0001934	positive regulation of protein phosphorylation	biological_process	1	140	71	16260	0.12479	0.148773	1.63581	SPN
GO:0006887	exocytosis	biological_process	1	140	72	16260	0.127664	0.151744	1.6131	MYO1G
GO:0032403	protein complex binding	molecular_function	1	140	72	16260	0.127664	0.151744	1.6131	MYC
GO:0005783	endoplasmic reticulum	cellular_component	7	140	580	16260	0.12799	0.151904	1.40172	RSAD2; FNDC4; HMOX1; AGR2; ATP8A1; ANO7; PHEX
GO:0004725	protein tyrosine phosphatase activity	molecular_function	1	140	73	16260	0.130553	0.154716	1.591	PTPRU
GO:0010468	regulation of gene expression	biological_process	1	140	74	16260	0.133458	0.157588	1.5695	TCF15
GO:0035091	phosphatidylinositol binding	molecular_function	1	140	74	16260	0.133458	0.157588	1.5695	SNX32
GO:0005198	structural molecule activity	molecular_function	2	140	147	16260	0.133573	0.157588	1.58017	MAP1A; SYNC
GO:0005887	integral component of plasma membrane	cellular_component	11	140	977	16260	0.136261	0.160521	1.30765	SPN; ITGA2B; GPR3; SLC22A13; PTPRU; HCN3; SLCO4A1; EPGN; SLC5A4; AQP3; TNFSF4
GO:0044212	transcription regulatory region DNA binding	molecular_function	2	140	149	16260	0.137492	0.161731	1.55896	EGR2; SOX6
GO:0007417	central nervous system development	biological_process	1	140	76	16260	0.139311	0.163629	1.5282	LOC102165831
GO:0000139	Golgi membrane	cellular_component	5	140	407	16260	0.139556	0.163674	1.42682	GCNT3; B3GNT9; HS3ST6; ATP8A1; GBP1
GO:0006954	inflammatory response	biological_process	3	140	232	16260	0.140332	0.164342	1.50185	CXCL2; CRHBP; PIK3CG
GO:0030154	cell differentiation	biological_process	5	140	408	16260	0.140699	0.164528	1.42332	PTPRU; AGR2; ZNF750; NHS; MEIG1
GO:0003676	nucleic acid binding	molecular_function	2	140	151	16260	0.14145	0.165164	1.53832	JAZF1; LOC106510029
GO:0051015	actin filament binding	molecular_function	1	140	79	16260	0.148193	0.172783	1.47016	NEXN
GO:0001525	angiogenesis	biological_process	2	140	156	16260	0.151511	0.176392	1.48901	PIK3CG; EPGN
GO:0009986	cell surface	cellular_component	4	140	328	16260	0.153382	0.178309	1.41638	SPN; ITGA2B; LOC110260197; TNFSF4
GO:0005886	plasma membrane	cellular_component	27	140	2680	16260	0.155597	0.18062	1.1701	SPN; ITGA2B; LOC102165484; PSD; LOC102165831; FRRS1L; BFSP1; FNDC4; PTPRU; MYO1G; HMOX1; HCN3; SLCO4A1; SEMA5A; GPR21; PIK3CG; PLB1; LOC100624918; ATP8A1; ENTPD2; ANO7; LOC110260197; ADGRG5; CYBRD1; TNFSF4; RGS4; GBP1
GO:0030308	negative regulation of cell growth	biological_process	1	140	82	16260	0.157187	0.181934	1.41638	SESN1
GO:0019221	cytokine-mediated signaling pathway	biological_process	1	140	82	16260	0.157187	0.181934	1.41638	DUOX1
GO:0001726	ruffle	cellular_component	1	140	84	16260	0.16324	0.188664	1.38265	PSD
GO:0005925	focal adhesion	cellular_component	3	140	247	16260	0.164406	0.189736	1.41064	ITGA2B; NHS; NEXN
GO:0004888	transmembrane signaling receptor activity	molecular_function	1	140	85	16260	0.166282	0.191622	1.36639	SPN
GO:0042803	protein homodimerization activity	molecular_function	4	140	339	16260	0.168628	0.194044	1.37042	HMOX1; SRM; AGR2; CRYAB
GO:0007155	cell adhesion	biological_process	4	140	343	16260	0.174316	0.200108	1.35444	ITGA2B; PTPRU; SEMA5A; SSPO
GO:0007166	cell surface receptor signaling pathway	biological_process	2	140	167	16260	0.174401	0.200108	1.39093	SPN; ADGRG5
GO:0031225	anchored component of membrane	cellular_component	1	140	88	16260	0.175466	0.201039	1.31981	LOC110260197
GO:0005622	intracellular	cellular_component	5	140	439	16260	0.178202	0.203393	1.32281	TRIM46; MYLK4; CRHBP; EPGN; ANO7
GO:0000922	spindle pole	cellular_component	1	140	89	16260	0.178545	0.203393	1.30498	TTC28
GO:0004867	serine-type endopeptidase inhibitor activity	molecular_function	1	140	89	16260	0.178545	0.203393	1.30498	SERPINB7
GO:0005215	transporter activity	molecular_function	1	140	89	16260	0.178545	0.203393	1.30498	RBP2
GO:0005768	endosome	cellular_component	2	140	170	16260	0.180808	0.205675	1.36639	SNX32; PRSS16
GO:0045211	postsynaptic membrane	cellular_component	2	140	171	16260	0.182957	0.207823	1.3584	DLG2; GRIN3B
GO:0007605	sensory perception of sound	biological_process	1	140	92	16260	0.187833	0.213056	1.26242	OTOGL
GO:0005874	microtubule	cellular_component	3	140	262	16260	0.189851	0.215038	1.32988	MAP1A; CRHBP; DNAH17
GO:0016887	ATPase activity	molecular_function	1	140	93	16260	0.190943	0.215967	1.24885	DNAH17
GO:0005938	cell cortex	cellular_component	1	140	94	16260	0.194061	0.21887	1.23556	BFSP1
GO:0042493	response to drug	biological_process	1	140	94	16260	0.194061	0.21887	1.23556	MYC
GO:0005975	carbohydrate metabolic process	biological_process	1	140	96	16260	0.200317	0.225605	1.20982	OVGP1
GO:0016021	integral component of membrane	cellular_component	32	140	3322	16260	0.204041	0.229474	1.11878	GCNT3; FRRS1L; FNDC4; B3GNT9; GAL3ST2; TMEM108; RNF128; HS3ST6; GLT8D2; PRLR; SNPH; TMPRSS13; WDFY4; FAM171A2; SEMA5A; GPR21; SFXN3; PLB1; TMEM177; SLC25A41; LOC100624918; ATP8A1; ENTPD2; ANO7; FAM189B; DUOX1; PHEX; ADGRG5; MPV17L; CYBRD1; SLC26A7; CD5
GO:0003729	mRNA binding	molecular_function	1	140	98	16260	0.206596	0.232018	1.18513	ADARB1
GO:0006457	protein folding	biological_process	1	140	100	16260	0.212896	0.238756	1.16143	PPIF
GO:0005814	centriole	cellular_component	1	140	101	16260	0.216053	0.241614	1.14993	CCDC92
GO:0016569	covalent chromatin modification	biological_process	1	140	101	16260	0.216053	0.241614	1.14993	TET1
GO:0005923	bicellular tight junction	cellular_component	1	140	102	16260	0.219215	0.244805	1.13866	NHS
GO:0030496	midbody	cellular_component	1	140	104	16260	0.22555	0.251173	1.11676	TTC28
GO:0004222	metalloendopeptidase activity	molecular_function	1	140	104	16260	0.22555	0.251173	1.11676	PHEX
GO:0045087	innate immune response	biological_process	3	140	283	16260	0.227384	0.252861	1.2312	RSAD2; IFIT3; ADARB1
GO:0005819	spindle	cellular_component	1	140	105	16260	0.228722	0.253994	1.10612	MYC
GO:0018105	peptidyl-serine phosphorylation	biological_process	1	140	107	16260	0.235077	0.260686	1.08545	MYLK4
GO:0005802	trans-Golgi network	cellular_component	1	140	108	16260	0.238259	0.263846	1.0754	ATP8A1
GO:0005788	endoplasmic reticulum lumen	cellular_component	1	140	113	16260	0.254194	0.281101	1.02781	COL14A1
GO:0043123	positive regulation of I-kappaB kinase/NF-kappaB signaling	biological_process	1	140	115	16260	0.260577	0.287759	1.00994	HMOX1
GO:0001701	in utero embryonic development	biological_process	1	140	116	16260	0.26377	0.290879	1.00123	SOX6
GO:0005911	cell-cell junction	cellular_component	1	140	117	16260	0.266962	0.293992	0.992674	PTPRU
GO:0016477	cell migration	biological_process	1	140	121	16260	0.27973	0.307626	0.959858	NANOS1
GO:0005578	proteinaceous extracellular matrix	cellular_component	2	140	215	16260	0.282653	0.31041	1.0804	COL14A1; VIT
GO:0042802	identical protein binding	molecular_function	3	140	319	16260	0.295378	0.323361	1.09225	ITGA2B; SRM; LOC110256933
GO:0007420	brain development	biological_process	1	140	126	16260	0.295668	0.323361	0.921769	SNPH
GO:0046982	protein heterodimerization activity	molecular_function	1	140	126	16260	0.295668	0.323361	0.921769	DLG2
GO:0005506	iron ion binding	molecular_function	1	140	128	16260	0.302031	0.329866	0.907366	TET1
GO:0016323	basolateral plasma membrane	cellular_component	1	140	129	16260	0.305208	0.332878	0.900332	SLC26A7
GO:0007267	cell-cell signaling	biological_process	1	140	132	16260	0.314726	0.342788	0.87987	SEMA5A
GO:0003714	transcription corepressor activity	molecular_function	1	140	133	16260	0.317892	0.345762	0.873255	ZNF366
GO:0010628	positive regulation of gene expression	biological_process	1	140	138	16260	0.333671	0.362428	0.841615	AGR2
GO:0005576	extracellular region	cellular_component	8	140	870	16260	0.334438	0.362764	1.06798	COL14A1; OVGP1; PLAC9; ISG15; LOC106504199; C1QL3; OTOGL; GBP1
GO:0045944	positive regulation of transcription from RNA polymerase II promoter	biological_process	5	140	552	16260	0.339762	0.367744	1.05202	ZNF750; SOX6; MYC; SOX12; TET1
GO:0014069	postsynaptic density	cellular_component	1	140	140	16260	0.339955	0.367744	0.829592	DLG2
GO:0045893	positive regulation of transcription, DNA-templated	biological_process	3	140	343	16260	0.342109	0.369571	1.01583	LBH; EGR2; MYC
GO:0008134	transcription factor binding	molecular_function	1	140	141	16260	0.34309	0.370127	0.823708	HES2
GO:0003677	DNA binding	molecular_function	10	140	1111	16260	0.360541	0.388425	1.04539	ZNF366; LOC110259662; LOC110257759; SOX6; MYC; TCF15; SOX12; LOC110256933; MXI1; SOX5
GO:0004252	serine-type endopeptidase activity	molecular_function	1	140	147	16260	0.361799	0.389252	0.790087	TMPRSS13
GO:0070062	extracellular exosome	cellular_component	15	140	1669	16260	0.363708	0.390777	1.04382	SPN; ITGA2B; GCNT3; COL14A1; SLC22A13; CPNE5; MYO1G; MYLK4; SEMA5A; MSRA; ATP6V1C2; ATP8A1; ENTPD2; CYBRD1; CRYAB
GO:0005102	receptor binding	molecular_function	1	140	148	16260	0.364898	0.391526	0.784749	TNFSF4
GO:0015629	actin cytoskeleton	cellular_component	1	140	149	16260	0.367992	0.394313	0.779482	MSRA
GO:0045202	synapse	cellular_component	1	140	150	16260	0.37108	0.397086	0.774286	FRRS1L
GO:0006366	transcription from RNA polymerase II promoter	biological_process	1	140	154	16260	0.383373	0.409654	0.754174	SOX5
GO:0007165	signal transduction	biological_process	4	140	472	16260	0.383857	0.409654	0.984262	SPN; PSD; CRHBP; TNFSF4
GO:0043065	positive regulation of apoptotic process	biological_process	1	140	155	16260	0.38643	0.411846	0.749309	BMF
GO:0019901	protein kinase binding	molecular_function	1	140	158	16260	0.395563	0.420451	0.735081	SPDYA
GO:0007268	chemical synaptic transmission	biological_process	1	140	158	16260	0.395563	0.420451	0.735081	DLG2
GO:0016020	membrane	cellular_component	11	140	1281	16260	0.424311	0.450405	0.997324	SPN; MYO1G; LOC110255823; SEMA5A; LOC110257759; DLG2; ATP8A1; SPRY1; LOC110256933; PIP5K1B; LOC106510322
GO:0005730	nucleolus	cellular_component	5	140	615	16260	0.436868	0.462979	0.944251	ZNF750; MYC; ADARB1; MXI1; YPEL4
GO:0006397	mRNA processing	biological_process	1	140	172	16260	0.437323	0.462979	0.675249	ADARB1
GO:0000287	magnesium ion binding	molecular_function	1	140	174	16260	0.443164	0.468538	0.667488	ATP8A1
GO:0007275	multicellular organism development	biological_process	3	140	396	16260	0.445206	0.470072	0.87987	LBH; SPDYA; SPRY1
GO:0005856	cytoskeleton	cellular_component	2	140	285	16260	0.445831	0.470106	0.815038	RNF128; NEXN
GO:0005764	lysosome	cellular_component	1	140	176	16260	0.448972	0.47279	0.659903	PRSS16
GO:0031965	nuclear membrane	cellular_component	1	140	179	16260	0.457619	0.481258	0.648843	PRICKLE2
GO:0003924	GTPase activity	molecular_function	1	140	184	16260	0.471858	0.495576	0.631211	GBP1
GO:0007067	mitotic nuclear division	biological_process	1	140	189	16260	0.485873	0.508949	0.614512	TTC28
GO:0030424	axon	cellular_component	1	140	189	16260	0.485873	0.508949	0.614512	HCN3
GO:0005524	ATP binding	molecular_function	10	140	1224	16260	0.486894	0.509346	0.94888	PSTK; PRKAG3; MYO1G; MYLK4; PIK3CG; ATP8A1; ENTPD2; HSPA6; PIP5K1B; DNAH17
GO:0007399	nervous system development	biological_process	1	140	197	16260	0.507816	0.530534	0.589558	SEMA5A
GO:0000122	negative regulation of transcription from RNA polymerase II promoter	biological_process	3	140	435	16260	0.518023	0.540486	0.800985	ZNF366; SOX6; MXI1
GO:0005759	mitochondrial matrix	cellular_component	1	140	209	16260	0.539575	0.562235	0.555707	PPIF
GO:0005765	lysosomal membrane	cellular_component	1	140	212	16260	0.547294	0.56953	0.547844	ATP6V1C2
GO:0045892	negative regulation of transcription, DNA-templated	biological_process	2	140	336	16260	0.55546	0.577271	0.691327	HES2; TNFSF4
GO:0005096	GTPase activator activity	molecular_function	1	140	216	16260	0.557445	0.578577	0.537698	RGS4
GO:0000978	RNA polymerase II core promoter proximal region sequence-specific DNA binding	molecular_function	1	140	224	16260	0.577263	0.598364	0.518495	EGR2
GO:0006915	apoptotic process	biological_process	2	140	350	16260	0.583263	0.603795	0.663673	LOC102165484; HMOX1
GO:0006357	regulation of transcription from RNA polymerase II promoter	biological_process	1	140	232	16260	0.596431	0.616623	0.500616	SOX12
GO:0016567	protein ubiquitination	biological_process	1	140	233	16260	0.598781	0.618247	0.498467	RNF128
GO:0004674	protein serine/threonine kinase activity	molecular_function	1	140	249	16260	0.634999	0.654452	0.466437	PIK3CG
GO:0007186	G-protein coupled receptor signaling pathway	biological_process	2	140	378	16260	0.635494	0.654452	0.614512	ENTPD2; ADGRG5
GO:0003700	transcription factor activity, sequence-specific DNA binding	molecular_function	4	140	644	16260	0.655266	0.673939	0.721384	EGR2; SOX6; MYC; SOX5
GO:0051301	cell division	biological_process	1	140	280	16260	0.697868	0.715901	0.414796	TTC28
GO:0003682	chromatin binding	molecular_function	1	140	280	16260	0.697868	0.715901	0.414796	EGR2
GO:0004930	G-protein coupled receptor activity	molecular_function	2	140	416	16260	0.698886	0.715971	0.558379	GPR3; ADGRG5
GO:0007283	spermatogenesis	biological_process	1	140	281	16260	0.69974	0.715971	0.41332	MEIG1
GO:0006351	transcription, DNA-templated	biological_process	11	140	1583	16260	0.720848	0.736301	0.807057	NEUROG2; JAZF1; ZNF366; LBH; LOC110259662; SOX6; MYC; TCF15; HES2; TET1; MXI1
GO:0043231	intracellular membrane-bounded organelle	cellular_component	1	140	293	16260	0.721463	0.736301	0.396392	ATP8A1
GO:0005737	cytoplasm	cellular_component	31	140	4042	16260	0.738533	0.752753	0.890754	LOC102165484; LOC106510645; OVGP1; TTC28; MAP1A; SERPINB7; IVL; IFIT3; ISG15; RIPOR3; ALDH3A1; SNPH; NHS; LBH; PIK3CG; EGR2; DLG2; TRIM7; SPRY1; NANOS1; SESN1; ADARB1; PRICKLE2; RBP2; ZFAND2A; MXI1; IFI44; MPV17L; RGS4; DNAH17; CRYAB
GO:0035556	intracellular signal transduction	biological_process	1	140	314	16260	0.756311	0.769886	0.369882	MYLK4
GO:0005743	mitochondrial inner membrane	cellular_component	1	140	322	16260	0.768572	0.781365	0.360692	SLC25A41
GO:0005794	Golgi apparatus	cellular_component	3	140	606	16260	0.770826	0.782655	0.574965	GLT8D2; ATP8A1; PHEX
GO:0005813	centrosome	cellular_component	1	140	325	16260	0.77303	0.78389	0.357363	TTC28
GO:0005525	GTP binding	molecular_function	1	140	348	16260	0.804803	0.815068	0.333744	GBP1
GO:0015031	protein transport	biological_process	1	140	353	16260	0.811169	0.820469	0.329017	SNX32
GO:0006355	regulation of transcription, DNA-templated	biological_process	5	140	943	16260	0.828714	0.837149	0.615816	JAZF1; LOC110259662; SOX6; MYC; TCF15
GO:0043565	sequence-specific DNA binding	molecular_function	1	140	372	16260	0.833713	0.841128	0.312212	SOX6
GO:0005789	endoplasmic reticulum membrane	cellular_component	3	140	702	16260	0.859643	0.866188	0.496337	RSAD2; HMOX1; ENTPD2
GO:0005739	mitochondrion	cellular_component	4	140	889	16260	0.886705	0.892324	0.522578	PSTK; IFIT3; AGR2; MSRA
GO:0044822	poly(A) RNA binding	molecular_function	3	140	785	16260	0.911171	0.915785	0.443858	COL14A1; ZCCHC24; ADARB1
GO:0005509	calcium ion binding	molecular_function	1	140	596	16260	0.96658	0.969722	0.194871	DUOX1
GO:0005634	nucleus	cellular_component	25	140	4024	16260	0.967279	0.969722	0.721563	NEUROG2; JAZF1; HMOX1; ZNF366; CRHBP; ZNF750; LBH; SPDYA; EGR2; LOC110259662; SOX6; TRIM7; FAM107A; MYC; TCF15; HES2; SESN1; ADARB1; TET1; MEIG1; ANO7; ZFAND2A; MXI1; SOX5; CRYAB
GO:0005829	cytosol	cellular_component	7	140	1847	16260	0.992583	0.993835	0.440173	LOC102165484; LOC102165831; LOC100626661; SYNC; ATP6V1C2; ANO7; PIP5K1B
GO:0005654	nucleoplasm	cellular_component	5	140	1634	16260	0.996324	0.996324	0.355394	MSRA; SOX6; MYC; SOX12; ADARB1

## Sheet: up
id	term	category	ListHits	ListTotal	PopHits	PopTotal	pval	padj	Enrichment_score	Gene
GO:1900449	regulation of glutamate receptor signaling pathway	biological_process	1	84	1	16260	0	0	193.571	FRRS1L
GO:0090416	nicotinate transporter activity	molecular_function	1	84	1	16260	0	0	193.571	SLC22A13
GO:2001142	nicotinate transport	biological_process	1	84	1	16260	0	0	193.571	SLC22A13
GO:0071976	cell gliding	biological_process	1	84	1	16260	0	0	193.571	MYO1G
GO:0004925	prolactin receptor activity	molecular_function	1	84	1	16260	0	0	193.571	PRLR
GO:0005767	secondary lysosome	cellular_component	1	84	1	16260	0	0	193.571	CRHBP
GO:0051424	corticotropin-releasing hormone binding	molecular_function	1	84	1	16260	0	0	193.571	CRHBP
GO:0051459	regulation of corticotropin secretion	biological_process	1	84	1	16260	0	0	193.571	CRHBP
GO:0051460	negative regulation of corticotropin secretion	biological_process	1	84	1	16260	0	0	193.571	CRHBP
GO:0071314	cellular response to cocaine	biological_process	1	84	1	16260	0	0	193.571	CRHBP
GO:1900011	negative regulation of corticotropin-releasing hormone receptor activity	biological_process	1	84	1	16260	0	0	193.571	CRHBP
GO:0035373	chondroitin sulfate proteoglycan binding	molecular_function	1	84	1	16260	0	0	193.571	SEMA5A
GO:0045545	syndecan binding	molecular_function	1	84	1	16260	0	0	193.571	SEMA5A
GO:1990256	signal clustering	biological_process	1	84	1	16260	0	0	193.571	SEMA5A
GO:0008113	peptide-methionine (S)-S-oxide reductase activity	molecular_function	1	84	1	16260	0	0	193.571	MSRA
GO:0007622	rhythmic behavior	biological_process	1	84	1	16260	0	0	193.571	EGR2
GO:0021660	rhombomere 3 formation	biological_process	1	84	1	16260	0	0	193.571	EGR2
GO:0021666	rhombomere 5 formation	biological_process	1	84	1	16260	0	0	193.571	EGR2
GO:0009181	purine ribonucleoside diphosphate catabolic process	biological_process	1	84	1	16260	0	0	193.571	ENTPD2
GO:0098749	cerebellar neuron development	biological_process	1	84	1	16260	0	0	193.571	NANOS1
GO:0098869	cellular oxidant detoxification	biological_process	1	84	1	16260	0	0	193.571	SESN1
GO:0021610	facial nerve morphogenesis	biological_process	1	84	1	16260	0	0	193.571	ADARB1
GO:0021618	hypoglossal nerve morphogenesis	biological_process	1	84	1	16260	0	0	193.571	ADARB1
GO:0061744	motor behavior	biological_process	1	84	1	16260	0	0	193.571	ADARB1
GO:0016722	oxidoreductase activity, oxidizing metal ions	molecular_function	1	84	1	16260	0	0	193.571	CYBRD1
GO:0020002	host cell plasma membrane	cellular_component	4	84	19	16260	3.58304e-08	6.46325e-07	40.7519	LOC110255823; LOC110257759; LOC110256933; LOC106510322
GO:0019013	viral nucleocapsid	cellular_component	4	84	20	16260	4.75805e-08	7.96974e-07	38.7143	LOC110255823; LOC110257759; LOC110256933; LOC106510322
GO:0039660	structural constituent of virion	molecular_function	4	84	20	16260	4.75805e-08	7.96974e-07	38.7143	LOC110255823; LOC110257759; LOC110256933; LOC106510322
GO:0003964	RNA-directed DNA polymerase activity	molecular_function	5	84	51	16260	2.37169e-07	3.8356e-06	18.9776	LOC106510029; LOC100623157; LOC110257759; LOC110256933; CPSF4L
GO:0075713	establishment of integrated proviral latency	biological_process	3	84	13	16260	4.57329e-07	7.14958e-06	44.6703	LOC106510029; LOC110257759; LOC110256933
GO:0004523	RNA-DNA hybrid ribonuclease activity	molecular_function	3	84	16	16260	1.15043e-06	1.74049e-05	36.2946	LOC106510029; LOC110257759; LOC110256933
GO:0015074	DNA integration	biological_process	3	84	19	16260	2.42126e-06	3.54865e-05	30.5639	LOC106510029; LOC110257759; LOC110256933
GO:0046718	viral entry into host cell	biological_process	3	84	26	16260	9.08512e-06	0.000129119	22.3352	LOC106510029; LOC110257759; LOC110256933
GO:0072718	response to cisplatin	biological_process	1	84	2	16260	2.6372e-05	0.000252418	96.7857	HCN3
GO:0033829	O-fucosylpeptide 3-beta-N-acetylglucosaminyltransferase activity	molecular_function	1	84	2	16260	2.6372e-05	0.000252418	96.7857	LFNG
GO:1902367	negative regulation of Notch signaling pathway involved in somitogenesis	biological_process	1	84	2	16260	2.6372e-05	0.000252418	96.7857	LFNG
GO:0002125	maternal aggressive behavior	biological_process	1	84	2	16260	2.6372e-05	0.000252418	96.7857	CRHBP
GO:0021536	diencephalon development	biological_process	1	84	2	16260	2.6372e-05	0.000252418	96.7857	SEMA5A
GO:0045103	intermediate filament-based process	biological_process	1	84	2	16260	2.6372e-05	0.000252418	96.7857	SYNC
GO:0035284	brain segmentation	biological_process	1	84	2	16260	2.6372e-05	0.000252418	96.7857	EGR2
GO:0061092	positive regulation of phospholipid translocation	biological_process	1	84	2	16260	2.6372e-05	0.000252418	96.7857	ATP8A1
GO:0016553	base conversion or substitution editing	biological_process	1	84	2	16260	2.6372e-05	0.000252418	96.7857	ADARB1
GO:0021965	spinal cord ventral commissure morphogenesis	biological_process	1	84	2	16260	2.6372e-05	0.000252418	96.7857	ADARB1
GO:0097049	motor neuron apoptotic process	biological_process	1	84	2	16260	2.6372e-05	0.000252418	96.7857	ADARB1
GO:0030550	acetylcholine receptor inhibitor activity	molecular_function	1	84	2	16260	2.6372e-05	0.000252418	96.7857	LOC110260197
GO:0052810	1-phosphatidylinositol-5-kinase activity	molecular_function	1	84	2	16260	2.6372e-05	0.000252418	96.7857	PIP5K1B
GO:0005412	glucose:sodium symporter activity	molecular_function	1	84	2	16260	2.6372e-05	0.000252418	96.7857	SLC5A4
GO:0000293	ferric-chelate reductase activity	molecular_function	1	84	2	16260	2.6372e-05	0.000252418	96.7857	CYBRD1
GO:0055059	asymmetric neuroblast division	biological_process	1	84	2	16260	2.6372e-05	0.000252418	96.7857	SOX5
GO:0001963	synaptic transmission, dopaminergic	biological_process	2	84	12	16260	2.82938e-05	0.000260192	32.2619	CRHBP; GPR21
GO:0016241	regulation of macroautophagy	biological_process	2	84	12	16260	2.82938e-05	0.000260192	32.2619	ATP6V1C2; SNX32
GO:0019068	virion assembly	biological_process	2	84	13	16260	3.66447e-05	0.000330507	29.7802	LOC110257759; LOC110256933
GO:0004190	aspartic-type endopeptidase activity	molecular_function	3	84	37	16260	3.84365e-05	0.000340126	15.695	LOC106510029; LOC110257759; LOC110256933
GO:0002687	positive regulation of leukocyte migration	biological_process	1	84	3	16260	7.885e-05	0.000480268	64.5238	ITGA2B
GO:0008378	galactosyltransferase activity	molecular_function	1	84	3	16260	7.885e-05	0.000480268	64.5238	B3GNT9
GO:0015747	urate transport	biological_process	1	84	3	16260	7.885e-05	0.000480268	64.5238	SLC22A13
GO:0007185	transmembrane receptor protein tyrosine phosphatase signaling pathway	biological_process	1	84	3	16260	7.885e-05	0.000480268	64.5238	PTPRU
GO:0043276	anoikis	biological_process	1	84	3	16260	7.885e-05	0.000480268	64.5238	BMF
GO:0000271	polysaccharide biosynthetic process	biological_process	1	84	3	16260	7.885e-05	0.000480268	64.5238	GLT8D2
GO:0044316	cone cell pedicle	cellular_component	1	84	3	16260	7.885e-05	0.000480268	64.5238	HCN3
GO:1903351	cellular response to dopamine	biological_process	1	84	3	16260	7.885e-05	0.000480268	64.5238	HCN3
GO:0007386	compartment pattern specification	biological_process	1	84	3	16260	7.885e-05	0.000480268	64.5238	LFNG
GO:0033554	cellular response to stress	biological_process	1	84	3	16260	7.885e-05	0.000480268	64.5238	CRHBP
GO:0035865	cellular response to potassium ion	biological_process	1	84	3	16260	7.885e-05	0.000480268	64.5238	CRHBP
GO:0048149	behavioral response to ethanol	biological_process	1	84	3	16260	7.885e-05	0.000480268	64.5238	CRHBP
GO:2001028	positive regulation of endothelial cell chemotaxis	biological_process	1	84	3	16260	7.885e-05	0.000480268	64.5238	SEMA5A
GO:0000221	vacuolar proton-transporting V-type ATPase, V1 domain	cellular_component	1	84	3	16260	7.885e-05	0.000480268	64.5238	ATP6V1C2
GO:0017110	nucleoside-diphosphatase activity	molecular_function	1	84	3	16260	7.885e-05	0.000480268	64.5238	ENTPD2
GO:1901031	regulation of response to reactive oxygen species	biological_process	1	84	3	16260	7.885e-05	0.000480268	64.5238	SESN1
GO:0003726	double-stranded RNA adenosine deaminase activity	molecular_function	1	84	3	16260	7.885e-05	0.000480268	64.5238	ADARB1
GO:0001826	inner cell mass cell differentiation	biological_process	1	84	3	16260	7.885e-05	0.000480268	64.5238	TET1
GO:0006211	5-methylcytosine catabolic process	biological_process	1	84	3	16260	7.885e-05	0.000480268	64.5238	TET1
GO:0043566	structure-specific DNA binding	molecular_function	1	84	3	16260	7.885e-05	0.000480268	64.5238	TET1
GO:0090310	negative regulation of methylation-dependent chromatin silencing	biological_process	1	84	3	16260	7.885e-05	0.000480268	64.5238	TET1
GO:0052812	phosphatidylinositol-3,4-bisphosphate 5-kinase activity	molecular_function	1	84	3	16260	7.885e-05	0.000480268	64.5238	PIP5K1B
GO:1904659	glucose transmembrane transport	biological_process	1	84	3	16260	7.885e-05	0.000480268	64.5238	SLC5A4
GO:0034219	carbohydrate transmembrane transport	biological_process	1	84	3	16260	7.885e-05	0.000480268	64.5238	AQP3
GO:0006310	DNA recombination	biological_process	4	84	88	16260	9.13153e-05	0.000549063	8.7987	LOC106510029; LOC100623157; LOC110257759; LOC110256933
GO:0019076	viral release from host cell	biological_process	2	84	18	16260	0.000102618	0.000609216	21.5079	LOC110255823; LOC106510322
GO:0034220	ion transmembrane transport	biological_process	4	84	91	16260	0.000107094	0.000627837	8.50863	ATP6V1C2; ATP8A1; ANO7; AQP3
GO:0097056	selenocysteinyl-tRNA(Sec) biosynthetic process	biological_process	1	84	4	16260	0.00015717	0.000702025	48.3929	PSTK
GO:0015101	organic cation transmembrane transporter activity	molecular_function	1	84	4	16260	0.00015717	0.000702025	48.3929	SLC22A13
GO:0002456	T cell mediated immunity	biological_process	1	84	4	16260	0.00015717	0.000702025	48.3929	MYO1G
GO:0006081	cellular aldehyde metabolic process	biological_process	1	84	4	16260	0.00015717	0.000702025	48.3929	ALDH3A1
GO:0004687	myosin light chain kinase activity	molecular_function	1	84	4	16260	0.00015717	0.000702025	48.3929	MYLK4
GO:0002315	marginal zone B cell differentiation	biological_process	1	84	4	16260	0.00015717	0.000702025	48.3929	LFNG
GO:0097211	cellular response to gonadotropin-releasing hormone	biological_process	1	84	4	16260	0.00015717	0.000702025	48.3929	CRHBP
GO:0002043	blood vessel endothelial cell proliferation involved in sprouting angiogenesis	biological_process	1	84	4	16260	0.00015717	0.000702025	48.3929	SEMA5A
GO:0043395	heparan sulfate proteoglycan binding	molecular_function	1	84	4	16260	0.00015717	0.000702025	48.3929	SEMA5A
GO:0030091	protein repair	biological_process	1	84	4	16260	0.00015717	0.000702025	48.3929	MSRA
GO:0042165	neurotransmitter binding	molecular_function	1	84	4	16260	0.00015717	0.000702025	48.3929	GRIN3B
GO:0065004	protein-DNA complex assembly	biological_process	1	84	4	16260	0.00015717	0.000702025	48.3929	SOX12
GO:0006382	adenosine to inosine editing	biological_process	1	84	4	16260	0.00015717	0.000702025	48.3929	ADARB1
GO:0000907	sulfonate dioxygenase activity	molecular_function	1	84	4	16260	0.00015717	0.000702025	48.3929	TET1
GO:0018602	2,4-dichlorophenoxyacetate alpha-ketoglutarate dioxygenase activity	molecular_function	1	84	4	16260	0.00015717	0.000702025	48.3929	TET1
GO:0019798	procollagen-proline dioxygenase activity	molecular_function	1	84	4	16260	0.00015717	0.000702025	48.3929	TET1
GO:0034792	hypophosphite dioxygenase activity	molecular_function	1	84	4	16260	0.00015717	0.000702025	48.3929	TET1
GO:0052634	C-19 gibberellin 2-beta-dioxygenase activity	molecular_function	1	84	4	16260	0.00015717	0.000702025	48.3929	TET1
GO:0052635	C-20 gibberellin 2-beta-dioxygenase activity	molecular_function	1	84	4	16260	0.00015717	0.000702025	48.3929	TET1
GO:0070579	methylcytosine dioxygenase activity	molecular_function	1	84	4	16260	0.00015717	0.000702025	48.3929	TET1
GO:0070989	oxidative demethylation	biological_process	1	84	4	16260	0.00015717	0.000702025	48.3929	TET1
GO:0061589	calcium activated phosphatidylserine scrambling	biological_process	1	84	4	16260	0.00015717	0.000702025	48.3929	ANO7
GO:0000285	1-phosphatidylinositol-3-phosphate 5-kinase activity	molecular_function	1	84	4	16260	0.00015717	0.000702025	48.3929	PIP5K1B
GO:0052811	1-phosphatidylinositol-3-phosphate 4-kinase activity	molecular_function	1	84	4	16260	0.00015717	0.000702025	48.3929	PIP5K1B
GO:2000741	positive regulation of mesenchymal stem cell differentiation	biological_process	1	84	4	16260	0.00015717	0.000702025	48.3929	SOX5
GO:0003887	DNA-directed DNA polymerase activity	molecular_function	2	84	24	16260	0.0002489	0.000987433	16.131	LOC110257759; LOC110256933
GO:0001514	selenocysteine incorporation	biological_process	1	84	5	16260	0.00026107	0.000987433	38.7143	PSTK
GO:0001733	galactosylceramide sulfotransferase activity	molecular_function	1	84	5	16260	0.00026107	0.000987433	38.7143	GAL3ST2
GO:0072678	T cell migration	biological_process	1	84	5	16260	0.00026107	0.000987433	38.7143	MYO1G
GO:0004030	aldehyde dehydrogenase [NAD(P)+] activity	molecular_function	1	84	5	16260	0.00026107	0.000987433	38.7143	ALDH3A1
GO:0016081	synaptic vesicle docking	biological_process	1	84	5	16260	0.00026107	0.000987433	38.7143	SNPH
GO:0043196	varicosity	cellular_component	1	84	5	16260	0.00026107	0.000987433	38.7143	CRHBP
GO:0048842	positive regulation of axon extension involved in axon guidance	biological_process	1	84	5	16260	0.00026107	0.000987433	38.7143	SEMA5A
GO:0001588	dopamine neurotransmitter receptor activity, coupled via Gs	molecular_function	1	84	5	16260	0.00026107	0.000987433	38.7143	GPR21
GO:0050807	regulation of synapse organization	biological_process	1	84	5	16260	0.00026107	0.000987433	38.7143	C1QL3
GO:0021612	facial nerve structural organization	biological_process	1	84	5	16260	0.00026107	0.000987433	38.7143	EGR2
GO:0048194	Golgi vesicle budding	biological_process	1	84	5	16260	0.00026107	0.000987433	38.7143	ATP8A1
GO:0010631	epithelial cell migration	biological_process	1	84	5	16260	0.00026107	0.000987433	38.7143	NANOS1
GO:0051920	peroxiredoxin activity	molecular_function	1	84	5	16260	0.00026107	0.000987433	38.7143	SESN1
GO:0070728	leucine binding	molecular_function	1	84	5	16260	0.00026107	0.000987433	38.7143	SESN1
GO:0061590	calcium activated phosphatidylcholine scrambling	biological_process	1	84	5	16260	0.00026107	0.000987433	38.7143	ANO7
GO:0061591	calcium activated galactosylceramide scrambling	biological_process	1	84	5	16260	0.00026107	0.000987433	38.7143	ANO7
GO:0015204	urea transmembrane transporter activity	molecular_function	1	84	5	16260	0.00026107	0.000987433	38.7143	AQP3
GO:0071918	urea transmembrane transport	biological_process	1	84	5	16260	0.00026107	0.000987433	38.7143	AQP3
GO:0031092	platelet alpha granule membrane	cellular_component	1	84	6	16260	0.000390289	0.00130747	32.2619	ITGA2B
GO:0004568	chitinase activity	molecular_function	1	84	6	16260	0.000390289	0.00130747	32.2619	OVGP1
GO:0006032	chitin catabolic process	biological_process	1	84	6	16260	0.000390289	0.00130747	32.2619	OVGP1
GO:0022891	substrate-specific transmembrane transporter activity	molecular_function	1	84	6	16260	0.000390289	0.00130747	32.2619	SLC22A13
GO:0004028	3-chloroallyl aldehyde dehydrogenase activity	molecular_function	1	84	6	16260	0.000390289	0.00130747	32.2619	ALDH3A1
GO:0042445	hormone metabolic process	biological_process	1	84	6	16260	0.000390289	0.00130747	32.2619	CRHBP
GO:0035413	positive regulation of catenin import into nucleus	biological_process	1	84	6	16260	0.000390289	0.00130747	32.2619	SEMA5A
GO:0035240	dopamine binding	molecular_function	1	84	6	16260	0.000390289	0.00130747	32.2619	GPR21
GO:0015075	ion transmembrane transporter activity	molecular_function	1	84	6	16260	0.000390289	0.00130747	32.2619	SFXN3
GO:0014037	Schwann cell differentiation	biological_process	1	84	6	16260	0.000390289	0.00130747	32.2619	EGR2
GO:0015232	heme transporter activity	molecular_function	1	84	6	16260	0.000390289	0.00130747	32.2619	LOC100624918
GO:0019829	cation-transporting ATPase activity	molecular_function	1	84	6	16260	0.000390289	0.00130747	32.2619	ATP8A1
GO:0017111	nucleoside-triphosphatase activity	molecular_function	1	84	6	16260	0.000390289	0.00130747	32.2619	ENTPD2
GO:0060415	muscle tissue morphogenesis	biological_process	1	84	6	16260	0.000390289	0.00130747	32.2619	ADARB1
GO:0031062	positive regulation of histone methylation	biological_process	1	84	6	16260	0.000390289	0.00130747	32.2619	TET1
GO:0008200	ion channel inhibitor activity	molecular_function	1	84	6	16260	0.000390289	0.00130747	32.2619	LOC110260197
GO:0039702	viral budding via host ESCRT complex	biological_process	2	84	29	16260	0.000441054	0.00146705	13.3498	LOC110255823; LOC106510322
GO:0034109	homotypic cell-cell adhesion	biological_process	1	84	7	16260	0.00054457	0.00164776	27.6531	PTPRU
GO:0008467	[heparan sulfate]-glucosamine 3-sulfotransferase 1 activity	molecular_function	1	84	7	16260	0.00054457	0.00164776	27.6531	HS3ST6
GO:0007143	female meiotic division	biological_process	1	84	7	16260	0.00054457	0.00164776	27.6531	LFNG
GO:0031045	dense core granule	cellular_component	1	84	7	16260	0.00054457	0.00164776	27.6531	CRHBP
GO:0071391	cellular response to estrogen stimulus	biological_process	1	84	7	16260	0.00054457	0.00164776	27.6531	CRHBP
GO:0030836	positive regulation of actin filament depolymerization	biological_process	1	84	7	16260	0.00054457	0.00164776	27.6531	SEMA5A
GO:0050918	positive chemotaxis	biological_process	1	84	7	16260	0.00054457	0.00164776	27.6531	SEMA5A
GO:0008553	hydrogen-exporting ATPase activity, phosphorylative mechanism	molecular_function	1	84	7	16260	0.00054457	0.00164776	27.6531	ATP6V1C2
GO:0042584	chromaffin granule membrane	cellular_component	1	84	7	16260	0.00054457	0.00164776	27.6531	ATP8A1
GO:0001894	tissue homeostasis	biological_process	1	84	7	16260	0.00054457	0.00164776	27.6531	NANOS1
GO:1904262	negative regulation of TORC1 signaling	biological_process	1	84	7	16260	0.00054457	0.00164776	27.6531	SESN1
GO:0044387	negative regulation of protein kinase activity by regulation of protein phosphorylation	biological_process	1	84	7	16260	0.00054457	0.00164776	27.6531	ADARB1
GO:0043734	DNA-N1-methyladenine dioxygenase activity	molecular_function	1	84	7	16260	0.00054457	0.00164776	27.6531	TET1
GO:0016308	1-phosphatidylinositol-4-phosphate 5-kinase activity	molecular_function	1	84	7	16260	0.00054457	0.00164776	27.6531	PIP5K1B
GO:0033147	negative regulation of intracellular estrogen receptor signaling pathway	biological_process	1	84	8	16260	0.000723657	0.00205694	24.1964	ZNF366
GO:0007191	adenylate cyclase-activating dopamine receptor signaling pathway	biological_process	1	84	8	16260	0.000723657	0.00205694	24.1964	GPR21
GO:0004972	NMDA glutamate receptor activity	molecular_function	1	84	8	16260	0.000723657	0.00205694	24.1964	GRIN3B
GO:0035235	ionotropic glutamate receptor signaling pathway	biological_process	1	84	8	16260	0.000723657	0.00205694	24.1964	GRIN3B
GO:0051205	protein insertion into membrane	biological_process	1	84	8	16260	0.000723657	0.00205694	24.1964	GRIN3B
GO:0005605	basal lamina	cellular_component	1	84	8	16260	0.000723657	0.00205694	24.1964	ENTPD2
GO:0051896	regulation of protein kinase B signaling	biological_process	1	84	8	16260	0.000723657	0.00205694	24.1964	SESN1
GO:0001931	uropod	cellular_component	1	84	8	16260	0.000723657	0.00205694	24.1964	PIP5K1B
GO:0010039	response to iron ion	biological_process	1	84	8	16260	0.000723657	0.00205694	24.1964	CYBRD1
GO:0061036	positive regulation of cartilage development	biological_process	1	84	8	16260	0.000723657	0.00205694	24.1964	SOX5
GO:0008061	chitin binding	molecular_function	1	84	9	16260	0.000927295	0.00249943	21.5079	OVGP1
GO:0006481	C-terminal protein methylation	biological_process	1	84	9	16260	0.000927295	0.00249943	21.5079	LOC100626661
GO:0018423	protein C-terminal leucine carboxyl O-methyltransferase activity	molecular_function	1	84	9	16260	0.000927295	0.00249943	21.5079	LOC100626661
GO:2000310	regulation of N-methyl-D-aspartate selective glutamate receptor activity	biological_process	1	84	9	16260	0.000927295	0.00249943	21.5079	CRHBP
GO:0060158	phospholipase C-activating dopamine receptor signaling pathway	biological_process	1	84	9	16260	0.000927295	0.00249943	21.5079	GPR21
GO:0030278	regulation of ossification	biological_process	1	84	9	16260	0.000927295	0.00249943	21.5079	EGR2
GO:0050884	neuromuscular process controlling posture	biological_process	1	84	9	16260	0.000927295	0.00249943	21.5079	ADARB1
GO:0080111	DNA demethylation	biological_process	1	84	9	16260	0.000927295	0.00249943	21.5079	TET1
GO:0017128	phospholipid scramblase activity	molecular_function	1	84	9	16260	0.000927295	0.00249943	21.5079	ANO7
GO:0007612	learning	biological_process	2	84	38	16260	0.000984728	0.00263907	10.188	GPR21; ATP8A1
GO:0015695	organic cation transport	biological_process	1	84	10	16260	0.00115523	0.00296067	19.3571	SLC22A13
GO:0009247	glycolipid biosynthetic process	biological_process	1	84	10	16260	0.00115523	0.00296067	19.3571	GAL3ST2
GO:0005001	transmembrane receptor protein tyrosine phosphatase activity	molecular_function	1	84	10	16260	0.00115523	0.00296067	19.3571	PTPRU
GO:0017146	NMDA selective glutamate receptor complex	cellular_component	1	84	10	16260	0.00115523	0.00296067	19.3571	GRIN3B
GO:0051924	regulation of calcium ion transport	biological_process	1	84	10	16260	0.00115523	0.00296067	19.3571	GRIN3B
GO:0030414	peptidase inhibitor activity	molecular_function	1	84	10	16260	0.00115523	0.00296067	19.3571	SSPO
GO:0090383	phagosome acidification	biological_process	1	84	10	16260	0.00115523	0.00296067	19.3571	ATP6V1C2
GO:0030371	translation repressor activity	molecular_function	1	84	10	16260	0.00115523	0.00296067	19.3571	NANOS1
GO:0010001	glial cell differentiation	biological_process	1	84	11	16260	0.00140722	0.0034736	17.5974	METRN
GO:0017075	syntaxin-1 binding	molecular_function	1	84	11	16260	0.00140722	0.0034736	17.5974	SNPH
GO:0090266	regulation of mitotic cell cycle spindle assembly checkpoint	biological_process	1	84	11	16260	0.00140722	0.0034736	17.5974	LOC100626661
GO:0030594	neurotransmitter receptor activity	molecular_function	1	84	11	16260	0.00140722	0.0034736	17.5974	GRIN3B
GO:1900153	positive regulation of nuclear-transcribed mRNA catabolic process, deadenylation-dependent decay	biological_process	1	84	11	16260	0.00140722	0.0034736	17.5974	NANOS1
GO:0015254	glycerol channel activity	molecular_function	1	84	11	16260	0.00140722	0.0034736	17.5974	AQP3
GO:0008239	dipeptidyl-peptidase activity	molecular_function	1	84	11	16260	0.00140722	0.0034736	17.5974	PRSS16
GO:0031256	leading edge membrane	cellular_component	1	84	12	16260	0.001683	0.003927	16.131	MYO1G
GO:0031589	cell-substrate adhesion	biological_process	1	84	12	16260	0.001683	0.003927	16.131	MYO1G
GO:0045055	regulated exocytosis	biological_process	1	84	12	16260	0.001683	0.003927	16.131	CRHBP
GO:0008045	motor neuron axon guidance	biological_process	1	84	12	16260	0.001683	0.003927	16.131	EGR2
GO:0071310	cellular response to organic substance	biological_process	1	84	12	16260	0.001683	0.003927	16.131	EGR2
GO:0016594	glycine binding	molecular_function	1	84	12	16260	0.001683	0.003927	16.131	GRIN3B
GO:0033572	transferrin transport	biological_process	1	84	12	16260	0.001683	0.003927	16.131	ATP6V1C2
GO:0045332	phospholipid translocation	biological_process	1	84	12	16260	0.001683	0.003927	16.131	ATP8A1
GO:0010608	posttranscriptional regulation of gene expression	biological_process	1	84	12	16260	0.001683	0.003927	16.131	NANOS1
GO:0009992	cellular water homeostasis	biological_process	1	84	12	16260	0.001683	0.003927	16.131	AQP3
GO:0004185	serine-type carboxypeptidase activity	molecular_function	1	84	12	16260	0.001683	0.003927	16.131	PRSS16
GO:0050772	positive regulation of axonogenesis	biological_process	1	84	13	16260	0.00198234	0.00449138	14.8901	METRN
GO:0005248	voltage-gated sodium channel activity	molecular_function	1	84	13	16260	0.00198234	0.00449138	14.8901	HCN3
GO:2000352	negative regulation of endothelial cell apoptotic process	biological_process	1	84	13	16260	0.00198234	0.00449138	14.8901	SEMA5A
GO:0060384	innervation	biological_process	1	84	13	16260	0.00198234	0.00449138	14.8901	ADARB1
GO:0015250	water channel activity	molecular_function	1	84	13	16260	0.00198234	0.00449138	14.8901	AQP3
GO:0032332	positive regulation of chondrocyte differentiation	biological_process	1	84	13	16260	0.00198234	0.00449138	14.8901	SOX5
GO:0031100	animal organ regeneration	biological_process	1	84	14	16260	0.00230498	0.0051234	13.8265	PTPRU
GO:0016757	transferase activity, transferring glycosyl groups	molecular_function	1	84	14	16260	0.00230498	0.0051234	13.8265	GLT8D2
GO:0030193	regulation of blood coagulation	biological_process	1	84	14	16260	0.00230498	0.0051234	13.8265	LBH
GO:0045737	positive regulation of cyclin-dependent protein serine/threonine kinase activity	biological_process	1	84	14	16260	0.00230498	0.0051234	13.8265	SPDYA
GO:0032012	regulation of ARF protein signal transduction	biological_process	1	84	15	16260	0.00265069	0.00578221	12.9048	PSD
GO:0030513	positive regulation of BMP signaling pathway	biological_process	1	84	15	16260	0.00265069	0.00578221	12.9048	KCP
GO:1903861	positive regulation of dendrite extension	biological_process	1	84	15	16260	0.00265069	0.00578221	12.9048	CPNE5
GO:0001891	phagocytic cup	cellular_component	1	84	15	16260	0.00265069	0.00578221	12.9048	MYO1G
GO:0055085	transmembrane transport	biological_process	2	84	54	16260	0.00272844	0.00592426	7.16931	SLC25A41; LOC100624918
GO:0034394	protein localization to cell surface	biological_process	1	84	16	16260	0.00301923	0.00623797	12.0982	PTPRU
GO:0043325	phosphatidylinositol-3,4-bisphosphate binding	molecular_function	1	84	16	16260	0.00301923	0.00623797	12.0982	MYO1G
GO:0004029	aldehyde dehydrogenase (NAD) activity	molecular_function	1	84	16	16260	0.00301923	0.00623797	12.0982	ALDH3A1
GO:0030331	estrogen receptor binding	molecular_function	1	84	16	16260	0.00301923	0.00623797	12.0982	ZNF366
GO:0001541	ovarian follicle development	biological_process	1	84	16	16260	0.00301923	0.00623797	12.0982	LFNG
GO:0007413	axonal fasciculation	biological_process	1	84	16	16260	0.00301923	0.00623797	12.0982	SEMA5A
GO:0030215	semaphorin receptor binding	molecular_function	1	84	16	16260	0.00301923	0.00623797	12.0982	SEMA5A
GO:0046961	proton-transporting ATPase activity, rotational mechanism	molecular_function	1	84	16	16260	0.00301923	0.00623797	12.0982	ATP6V1C2
GO:0004012	phospholipid-translocating ATPase activity	molecular_function	1	84	16	16260	0.00301923	0.00623797	12.0982	ATP8A1
GO:0032993	protein-DNA complex	cellular_component	1	84	16	16260	0.00301923	0.00623797	12.0982	SOX12
GO:0005229	intracellular calcium activated chloride channel activity	molecular_function	1	84	16	16260	0.00301923	0.00623797	12.0982	ANO7
GO:0031966	mitochondrial membrane	cellular_component	2	84	57	16260	0.00318304	0.00654758	6.79198	SNPH; SFXN3
GO:0030217	T cell differentiation	biological_process	1	84	17	16260	0.00341035	0.00689419	11.3866	LFNG
GO:0005771	multivesicular body	cellular_component	1	84	17	16260	0.00341035	0.00689419	11.3866	CRHBP
GO:0071392	cellular response to estradiol stimulus	biological_process	1	84	17	16260	0.00341035	0.00689419	11.3866	CRHBP
GO:0046983	protein dimerization activity	molecular_function	1	84	17	16260	0.00341035	0.00689419	11.3866	ATP6V1C2
GO:0003723	RNA binding	molecular_function	6	84	382	16260	0.00359061	0.00722745	3.04039	LOC110255823; LOC110257759; NANOS1; LOC110256933; ADARB1; LOC106510322
GO:0030336	negative regulation of cell migration	biological_process	2	84	60	16260	0.00368151	0.00737876	6.45238	PTPRU; ADARB1
GO:0050840	extracellular matrix binding	molecular_function	1	84	18	16260	0.00382381	0.00753516	10.754	ITGA2B
GO:0005234	extracellular-glutamate-gated ion channel activity	molecular_function	1	84	18	16260	0.00382381	0.00753516	10.754	GRIN3B
GO:0021510	spinal cord development	biological_process	1	84	18	16260	0.00382381	0.00753516	10.754	SOX12
GO:0006493	protein O-linked glycosylation	biological_process	1	84	18	16260	0.00382381	0.00753516	10.754	TET1
GO:0008305	integrin complex	cellular_component	1	84	19	16260	0.00425939	0.00812055	10.188	ITGA2B
GO:0031333	negative regulation of protein complex assembly	biological_process	1	84	19	16260	0.00425939	0.00812055	10.188	LOC100626661
GO:0009755	hormone-mediated signaling pathway	biological_process	1	84	19	16260	0.00425939	0.00812055	10.188	CRHBP
GO:0007162	negative regulation of cell adhesion	biological_process	1	84	19	16260	0.00425939	0.00812055	10.188	SEMA5A
GO:0045499	chemorepellent activity	molecular_function	1	84	19	16260	0.00425939	0.00812055	10.188	SEMA5A
GO:0048843	negative regulation of axon extension involved in axon guidance	biological_process	1	84	19	16260	0.00425939	0.00812055	10.188	SEMA5A
GO:0007140	male meiosis	biological_process	1	84	19	16260	0.00425939	0.00812055	10.188	SPDYA
GO:0072593	reactive oxygen species metabolic process	biological_process	1	84	19	16260	0.00425939	0.00812055	10.188	SESN1
GO:0005086	ARF guanyl-nucleotide exchange factor activity	molecular_function	1	84	20	16260	0.00471685	0.00881355	9.67857	PSD
GO:0051384	response to glucocorticoid	biological_process	1	84	20	16260	0.00471685	0.00881355	9.67857	PTPRU
GO:0030552	cAMP binding	molecular_function	1	84	20	16260	0.00471685	0.00881355	9.67857	HCN3
GO:0006611	protein export from nucleus	biological_process	1	84	20	16260	0.00471685	0.00881355	9.67857	EGR2
GO:0050699	WW domain binding	molecular_function	1	84	20	16260	0.00471685	0.00881355	9.67857	FAM189B
GO:0002576	platelet degranulation	biological_process	1	84	21	16260	0.00519595	0.00951914	9.21769	ITGA2B
GO:0005261	cation channel activity	molecular_function	1	84	21	16260	0.00519595	0.00951914	9.21769	GRIN3B
GO:0016050	vesicle organization	biological_process	1	84	21	16260	0.00519595	0.00951914	9.21769	SNX32
GO:0006821	chloride transport	biological_process	1	84	21	16260	0.00519595	0.00951914	9.21769	ANO7
GO:0014066	regulation of phosphatidylinositol 3-kinase signaling	biological_process	1	84	21	16260	0.00519595	0.00951914	9.21769	PIP5K1B
GO:0070527	platelet aggregation	biological_process	1	84	22	16260	0.00569646	0.0101583	8.7987	ITGA2B
GO:0035725	sodium ion transmembrane transport	biological_process	1	84	22	16260	0.00569646	0.0101583	8.7987	HCN3
GO:0043627	response to estrogen	biological_process	1	84	22	16260	0.00569646	0.0101583	8.7987	ZNF366
GO:0001046	core promoter sequence-specific DNA binding	molecular_function	1	84	22	16260	0.00569646	0.0101583	8.7987	ZNF750
GO:0046627	negative regulation of insulin receptor signaling pathway	biological_process	1	84	22	16260	0.00569646	0.0101583	8.7987	GPR21
GO:0030177	positive regulation of Wnt signaling pathway	biological_process	1	84	22	16260	0.00569646	0.0101583	8.7987	ATP6V1C2
GO:0007274	neuromuscular synaptic transmission	biological_process	1	84	22	16260	0.00569646	0.0101583	8.7987	ADARB1
GO:0045747	positive regulation of Notch signaling pathway	biological_process	1	84	23	16260	0.00621816	0.0108413	8.41615	LFNG
GO:1903561	extracellular vesicle	cellular_component	1	84	23	16260	0.00621816	0.0108413	8.41615	LFNG
GO:0040018	positive regulation of multicellular organism growth	biological_process	1	84	23	16260	0.00621816	0.0108413	8.41615	GPR21
GO:0002088	lens development in camera-type eye	biological_process	1	84	23	16260	0.00621816	0.0108413	8.41615	NHS
GO:0001105	RNA polymerase II transcription coactivator activity	molecular_function	1	84	23	16260	0.00621816	0.0108413	8.41615	SOX12
GO:0045070	positive regulation of viral genome replication	biological_process	1	84	23	16260	0.00621816	0.0108413	8.41615	ADARB1
GO:0010906	regulation of glucose metabolic process	biological_process	1	84	24	16260	0.00676082	0.0117438	8.06548	LOC100626661
GO:0006024	glycosaminoglycan biosynthetic process	biological_process	1	84	25	16260	0.00732422	0.0124911	7.74286	HS3ST6
GO:0071320	cellular response to cAMP	biological_process	1	84	25	16260	0.00732422	0.0124911	7.74286	CRHBP
GO:0060326	cell chemotaxis	biological_process	1	84	25	16260	0.00732422	0.0124911	7.74286	SEMA5A
GO:0055072	iron ion homeostasis	biological_process	1	84	25	16260	0.00732422	0.0124911	7.74286	SFXN3
GO:0007271	synaptic transmission, cholinergic	biological_process	1	84	25	16260	0.00732422	0.0124911	7.74286	LOC110260197
GO:0043204	perikaryon	cellular_component	2	84	78	16260	0.00765826	0.0130135	4.96337	CPNE5; CRHBP
GO:0000976	transcription regulatory region sequence-specific DNA binding	molecular_function	1	84	26	16260	0.00790812	0.0133896	7.44505	SOX12
GO:0001077	transcriptional activator activity, RNA polymerase II core promoter proximal region sequence-specific binding	molecular_function	3	84	153	16260	0.00812414	0.0137058	3.79552	ZNF750; EGR2; SOX12
GO:0005547	phosphatidylinositol-3,4,5-trisphosphate binding	molecular_function	1	84	27	16260	0.00851231	0.014157	7.16931	MYO1G
GO:0007611	learning or memory	biological_process	1	84	27	16260	0.00851231	0.014157	7.16931	CRHBP
GO:0071526	semaphorin-plexin signaling pathway	biological_process	1	84	27	16260	0.00851231	0.014157	7.16931	SEMA5A
GO:0071560	cellular response to transforming growth factor beta stimulus	biological_process	1	84	27	16260	0.00851231	0.014157	7.16931	SOX5
GO:0001756	somitogenesis	biological_process	1	84	28	16260	0.00913658	0.0150882	6.91327	LFNG
GO:0045165	cell fate commitment	biological_process	1	84	28	16260	0.00913658	0.0150882	6.91327	SOX12
GO:0008270	zinc ion binding	molecular_function	10	84	950	16260	0.00952446	0.0156736	2.03759	ZCCHC24; RNF128; TRIM46; LOC110255823; LOC110257759; TRIM7; NANOS1; LOC110256933; TET1; LOC106510322
GO:0043679	axon terminus	cellular_component	1	84	29	16260	0.00978069	0.0158725	6.67488	CRHBP
GO:0006879	cellular iron ion homeostasis	biological_process	1	84	29	16260	0.00978069	0.0158725	6.67488	CYBRD1
GO:0008236	serine-type peptidase activity	molecular_function	1	84	29	16260	0.00978069	0.0158725	6.67488	PRSS16
GO:0030163	protein catabolic process	biological_process	1	84	29	16260	0.00978069	0.0158725	6.67488	PRSS16
GO:0015991	ATP hydrolysis coupled proton transport	biological_process	1	84	30	16260	0.0104444	0.0168912	6.45238	ATP6V1C2
GO:0030173	integral component of Golgi membrane	cellular_component	1	84	31	16260	0.0111276	0.0178118	6.24424	LFNG
GO:0035914	skeletal muscle cell differentiation	biological_process	1	84	31	16260	0.0111276	0.0178118	6.24424	EGR2
GO:0042552	myelination	biological_process	1	84	31	16260	0.0111276	0.0178118	6.24424	EGR2
GO:0038096	Fc-gamma receptor signaling pathway involved in phagocytosis	biological_process	1	84	32	16260	0.01183	0.0188077	6.04911	MYO1G
GO:0007269	neurotransmitter secretion	biological_process	1	84	32	16260	0.01183	0.0188077	6.04911	SNPH
GO:0007565	female pregnancy	biological_process	1	84	33	16260	0.0125513	0.0198201	5.8658	CRHBP
GO:0071230	cellular response to amino acid stimulus	biological_process	1	84	33	16260	0.0125513	0.0198201	5.8658	SESN1
GO:0005881	cytoplasmic microtubule	cellular_component	1	84	34	16260	0.0132915	0.02071	5.69328	SNPH
GO:0035690	cellular response to drug	biological_process	1	84	34	16260	0.0132915	0.02071	5.69328	CRHBP
GO:0071277	cellular response to calcium ion	biological_process	1	84	34	16260	0.0132915	0.02071	5.69328	CRHBP
GO:0006661	phosphatidylinositol biosynthetic process	biological_process	1	84	34	16260	0.0132915	0.02071	5.69328	PIP5K1B
GO:0005902	microvillus	cellular_component	1	84	35	16260	0.0140502	0.0216761	5.53061	MYO1G
GO:0001755	neural crest cell migration	biological_process	1	84	35	16260	0.0140502	0.0216761	5.53061	SEMA5A
GO:0031594	neuromuscular junction	cellular_component	1	84	35	16260	0.0140502	0.0216761	5.53061	SYNC
GO:0012505	endomembrane system	cellular_component	2	84	99	16260	0.0146163	0.0224755	3.91053	RNF128; PIP5K1B
GO:0016459	myosin complex	cellular_component	1	84	36	16260	0.0148273	0.0226515	5.37698	MYO1G
GO:0032092	positive regulation of protein binding	biological_process	1	84	36	16260	0.0148273	0.0226515	5.37698	LFNG
GO:0031526	brush border membrane	cellular_component	1	84	37	16260	0.0156226	0.0237889	5.23166	CYBRD1
GO:0006633	fatty acid biosynthetic process	biological_process	1	84	38	16260	0.0164358	0.0247858	5.09398	PRKAG3
GO:0042277	peptide binding	molecular_function	1	84	38	16260	0.0164358	0.0247858	5.09398	CRHBP
GO:0001938	positive regulation of endothelial cell proliferation	biological_process	1	84	38	16260	0.0164358	0.0247858	5.09398	SEMA5A
GO:0016874	ligase activity	molecular_function	2	84	105	16260	0.0170889	0.0256881	3.68707	RNF128; EGR2
GO:0008544	epidermis development	biological_process	1	84	39	16260	0.0172667	0.0257901	4.96337	ZNF750
GO:0001558	regulation of cell growth	biological_process	1	84	39	16260	0.0172667	0.0257901	4.96337	NANOS1
GO:0071805	potassium ion transmembrane transport	biological_process	1	84	40	16260	0.0181153	0.0268863	4.83929	HCN3
GO:0008286	insulin receptor signaling pathway	biological_process	1	84	40	16260	0.0181153	0.0268863	4.83929	ATP6V1C2
GO:0005546	phosphatidylinositol-4,5-bisphosphate binding	molecular_function	1	84	41	16260	0.0189811	0.0277326	4.72125	MYO1G
GO:0018107	peptidyl-threonine phosphorylation	biological_process	1	84	41	16260	0.0189811	0.0277326	4.72125	MYLK4
GO:0005249	voltage-gated potassium channel activity	molecular_function	1	84	41	16260	0.0189811	0.0277326	4.72125	HCN3
GO:0000082	G1/S transition of mitotic cell cycle	biological_process	1	84	41	16260	0.0189811	0.0277326	4.72125	SPDYA
GO:0004519	endonuclease activity	molecular_function	1	84	41	16260	0.0189811	0.0277326	4.72125	LOC100623157
GO:0030141	secretory granule	cellular_component	1	84	42	16260	0.0198642	0.028843	4.60884	CRHBP
GO:0017148	negative regulation of translation	biological_process	1	84	42	16260	0.0198642	0.028843	4.60884	NANOS1
GO:0030168	platelet activation	biological_process	1	84	43	16260	0.0207642	0.0299643	4.50166	ENTPD2
GO:0019827	stem cell population maintenance	biological_process	1	84	43	16260	0.0207642	0.0299643	4.50166	TET1
GO:0003725	double-stranded RNA binding	molecular_function	1	84	44	16260	0.021681	0.0311913	4.39935	ADARB1
GO:0043025	neuronal cell body	cellular_component	3	84	209	16260	0.0230402	0.0330454	2.77854	HCN3; SNPH; GRIN3B
GO:0005262	calcium channel activity	molecular_function	1	84	47	16260	0.02453	0.0350749	4.11854	GRIN3B
GO:0016301	kinase activity	molecular_function	1	84	48	16260	0.0255119	0.0362579	4.03274	PSTK
GO:0008013	beta-catenin binding	molecular_function	1	84	48	16260	0.0255119	0.0362579	4.03274	PTPRU
GO:0007160	cell-matrix adhesion	biological_process	1	84	49	16260	0.0265097	0.0374489	3.95044	ITGA2B
GO:0003774	motor activity	molecular_function	1	84	49	16260	0.0265097	0.0374489	3.95044	MYO1G
GO:0046872	metal ion binding	molecular_function	14	84	1701	16260	0.0268019	0.037748	1.59318	ITGA2B; JAZF1; PRLR; ZNF366; LFNG; ZNF750; DZANK1; LOC100623157; EGR2; LOC110259662; ADARB1; CPSF4L; CYBRD1; YPEL4
GO:0030027	lamellipodium	cellular_component	2	84	125	16260	0.026925	0.0378078	3.09714	MYO1G; NHS
GO:0072562	blood microparticle	cellular_component	1	84	50	16260	0.0275231	0.0381903	3.87143	ITGA2B
GO:0000049	tRNA binding	molecular_function	1	84	50	16260	0.0275231	0.0381903	3.87143	PSTK
GO:0051897	positive regulation of protein kinase B signaling	biological_process	1	84	50	16260	0.0275231	0.0381903	3.87143	SEMA5A
GO:0006396	RNA processing	biological_process	1	84	50	16260	0.0275231	0.0381903	3.87143	ADARB1
GO:0030335	positive regulation of cell migration	biological_process	2	84	127	16260	0.0280439	0.0387981	3.04837	SEMA5A; ATP8A1
GO:0035264	multicellular organism growth	biological_process	1	84	51	16260	0.0285519	0.0393849	3.79552	ADARB1
GO:0030175	filopodium	cellular_component	1	84	52	16260	0.0295961	0.0405864	3.72253	MYO1G
GO:0006979	response to oxidative stress	biological_process	1	84	52	16260	0.0295961	0.0405864	3.72253	MSRA
GO:0005543	phospholipid binding	molecular_function	1	84	53	16260	0.0306553	0.0413141	3.65229	PSD
GO:0006486	protein glycosylation	biological_process	1	84	53	16260	0.0306553	0.0413141	3.65229	B3GNT9
GO:0032580	Golgi cisterna membrane	cellular_component	1	84	53	16260	0.0306553	0.0413141	3.65229	GAL3ST2
GO:0042734	presynaptic membrane	cellular_component	1	84	53	16260	0.0306553	0.0413141	3.65229	SNPH
GO:0045444	fat cell differentiation	biological_process	1	84	53	16260	0.0306553	0.0413141	3.65229	EGR2
GO:0006814	sodium ion transport	biological_process	1	84	53	16260	0.0306553	0.0413141	3.65229	SLC5A4
GO:0005882	intermediate filament	cellular_component	1	84	54	16260	0.0317294	0.0426392	3.58466	SYNC
GO:0007155	cell adhesion	biological_process	4	84	343	16260	0.0323688	0.0433741	2.25739	ITGA2B; PTPRU; SEMA5A; SSPO
GO:0042391	regulation of membrane potential	biological_process	1	84	55	16260	0.0328182	0.0437265	3.51948	HCN3
GO:0051726	regulation of cell cycle	biological_process	1	84	55	16260	0.0328182	0.0437265	3.51948	ADARB1
GO:0030425	dendrite	cellular_component	3	84	236	16260	0.0338912	0.0446888	2.46065	HCN3; CRHBP; LOC110260197
GO:0007229	integrin-mediated signaling pathway	biological_process	1	84	56	16260	0.0339216	0.0446888	3.45663	ITGA2B
GO:0030133	transport vesicle	cellular_component	1	84	56	16260	0.0339216	0.0446888	3.45663	OVGP1
GO:0006470	protein dephosphorylation	biological_process	1	84	56	16260	0.0339216	0.0446888	3.45663	PTPRU
GO:0007338	single fertilization	biological_process	1	84	57	16260	0.0350393	0.0460321	3.39599	OVGP1
GO:0045766	positive regulation of angiogenesis	biological_process	1	84	59	16260	0.0373173	0.0487516	3.28087	SEMA5A
GO:0042383	sarcolemma	cellular_component	1	84	59	16260	0.0373173	0.0487516	3.28087	SYNC
GO:0071356	cellular response to tumor necrosis factor	biological_process	1	84	61	16260	0.0396507	0.0513707	3.1733	CRHBP
GO:0005581	collagen trimer	cellular_component	1	84	61	16260	0.0396507	0.0513707	3.1733	C1QL3
GO:0019898	extrinsic component of membrane	cellular_component	1	84	61	16260	0.0396507	0.0513707	3.1733	SNX32
GO:0016337	single organismal cell-cell adhesion	biological_process	1	84	63	16260	0.0420382	0.0541646	3.07256	PTPRU
GO:0001669	acrosomal vesicle	cellular_component	1	84	63	16260	0.0420382	0.0541646	3.07256	BMF
GO:0060070	canonical Wnt signaling pathway	biological_process	1	84	64	16260	0.0432518	0.0555696	3.02455	PTPRU
GO:0003676	nucleic acid binding	molecular_function	2	84	151	16260	0.0433656	0.0555696	2.56386	JAZF1; LOC106510029
GO:0042593	glucose homeostasis	biological_process	1	84	65	16260	0.0444784	0.0568403	2.97802	GPR21
GO:0006629	lipid metabolic process	biological_process	1	84	69	16260	0.0495119	0.0629297	2.80538	JAZF1
GO:0016925	protein sumoylation	biological_process	1	84	69	16260	0.0495119	0.0629297	2.80538	EGR2
GO:0030054	cell junction	cellular_component	4	84	390	16260	0.0513232	0.0650556	1.98535	FRRS1L; SNPH; GRIN3B; ANO7
GO:0006887	exocytosis	biological_process	1	84	72	16260	0.0534158	0.0675257	2.68849	MYO1G
GO:0004725	protein tyrosine phosphatase activity	molecular_function	1	84	73	16260	0.0547408	0.0690147	2.65166	PTPRU
GO:0035091	phosphatidylinositol binding	molecular_function	1	84	74	16260	0.0560775	0.0705103	2.61583	SNX32
GO:0005768	endosome	cellular_component	2	84	170	16260	0.0579058	0.0726145	2.27731	SNX32; PRSS16
GO:0030154	cell differentiation	biological_process	4	84	408	16260	0.0600055	0.0750343	1.89776	PTPRU; ZNF750; NHS; MEIG1
GO:0030182	neuron differentiation	biological_process	1	84	77	16260	0.0601554	0.0750343	2.51391	SNPH
GO:0043005	neuron projection	cellular_component	2	84	173	16260	0.0603884	0.075125	2.23782	CPNE5; SNPH
GO:0030308	negative regulation of cell growth	biological_process	1	84	82	16260	0.06717	0.0833405	2.36063	SESN1
GO:0001726	ruffle	cellular_component	1	84	84	16260	0.0700487	0.0864549	2.30442	PSD
GO:0030018	Z disc	cellular_component	1	84	84	16260	0.0700487	0.0864549	2.30442	SYNC
GO:0031225	anchored component of membrane	cellular_component	1	84	88	16260	0.075925	0.0934615	2.19968	LOC110260197
GO:0005622	intracellular	cellular_component	4	84	439	16260	0.0768143	0.0943087	1.76375	TRIM46; MYLK4; CRHBP; ANO7
GO:0016021	integral component of membrane	cellular_component	22	84	3322	16260	0.0771625	0.0944888	1.28193	FRRS1L; FNDC4; B3GNT9; GAL3ST2; TMEM108; RNF128; HS3ST6; GLT8D2; PRLR; SNPH; FAM171A2; SEMA5A; GPR21; SFXN3; SLC25A41; LOC100624918; ATP8A1; ENTPD2; ANO7; FAM189B; ADGRG5; CYBRD1
GO:0016324	apical plasma membrane	cellular_component	2	84	198	16260	0.0829453	0.101306	1.95527	SLC22A13; NHS
GO:0005975	carbohydrate metabolic process	biological_process	1	84	96	16260	0.0881225	0.107349	2.01637	OVGP1
GO:0003729	mRNA binding	molecular_function	1	84	98	16260	0.0912584	0.110881	1.97522	ADARB1
GO:0005814	centriole	cellular_component	1	84	101	16260	0.0960231	0.116069	1.91655	CCDC92
GO:0016569	covalent chromatin modification	biological_process	1	84	101	16260	0.0960231	0.116069	1.91655	TET1
GO:0005923	bicellular tight junction	cellular_component	1	84	102	16260	0.0976271	0.117705	1.89776	NHS
GO:0008285	negative regulation of cell proliferation	biological_process	2	84	214	16260	0.0990199	0.119078	1.80908	PTPRU; ADARB1
GO:0042981	regulation of apoptotic process	biological_process	1	84	105	16260	0.102484	0.122929	1.84354	LOC100626661
GO:0009897	external side of plasma membrane	cellular_component	1	84	107	16260	0.105759	0.126212	1.80908	ITGA2B
GO:0018105	peptidyl-serine phosphorylation	biological_process	1	84	107	16260	0.105759	0.126212	1.80908	MYLK4
GO:0005802	trans-Golgi network	cellular_component	1	84	108	16260	0.107408	0.127853	1.79233	ATP8A1
GO:0030198	extracellular matrix organization	biological_process	1	84	109	16260	0.109063	0.129495	1.77588	ITGA2B
GO:0020037	heme binding	molecular_function	1	84	110	16260	0.110725	0.131136	1.75974	LOC100624918
GO:0006897	endocytosis	biological_process	1	84	116	16260	0.120834	0.142748	1.66872	SNX32
GO:0005911	cell-cell junction	cellular_component	1	84	117	16260	0.122541	0.144401	1.65446	PTPRU
GO:0016477	cell migration	biological_process	1	84	121	16260	0.129426	0.152133	1.59976	NANOS1
GO:0005925	focal adhesion	cellular_component	2	84	247	16260	0.135694	0.159101	1.56738	ITGA2B; NHS
GO:0007420	brain development	biological_process	1	84	126	16260	0.138157	0.161586	1.53628	SNPH
GO:0005506	iron ion binding	molecular_function	1	84	128	16260	0.141686	0.1653	1.51228	TET1
GO:0007267	cell-cell signaling	biological_process	1	84	132	16260	0.148801	0.172785	1.46645	SEMA5A
GO:0008284	positive regulation of cell proliferation	biological_process	2	84	258	16260	0.148839	0.172785	1.50055	SPDYA; TET1
GO:0070062	extracellular exosome	cellular_component	11	84	1669	16260	0.149765	0.173431	1.27579	ITGA2B; SLC22A13; CPNE5; MYO1G; MYLK4; SEMA5A; MSRA; ATP6V1C2; ATP8A1; ENTPD2; CYBRD1
GO:0003714	transcription corepressor activity	molecular_function	1	84	133	16260	0.150591	0.173959	1.45542	ZNF366
GO:0006508	proteolysis	biological_process	1	84	136	16260	0.155987	0.17975	1.42332	PRSS16
GO:0006974	cellular response to DNA damage stimulus	biological_process	1	84	137	16260	0.157794	0.181386	1.41293	SPDYA
GO:0000139	Golgi membrane	cellular_component	3	84	407	16260	0.159215	0.182571	1.42682	B3GNT9; HS3ST6; ATP8A1
GO:0051607	defense response to virus	biological_process	1	84	144	16260	0.170552	0.195095	1.34425	ADARB1
GO:0005198	structural molecule activity	molecular_function	1	84	147	16260	0.176073	0.200921	1.31681	SYNC
GO:0015629	actin cytoskeleton	cellular_component	1	84	149	16260	0.17977	0.204145	1.29914	MSRA
GO:0044212	transcription regulatory region DNA binding	molecular_function	1	84	149	16260	0.17977	0.204145	1.29914	EGR2
GO:0045202	synapse	cellular_component	1	84	150	16260	0.181623	0.205751	1.29048	FRRS1L
GO:0004871	signal transducer activity	molecular_function	1	84	153	16260	0.187199	0.211557	1.26517	PSD
GO:0006366	transcription from RNA polymerase II promoter	biological_process	1	84	154	16260	0.189063	0.21315	1.25696	SOX5
GO:0043065	positive regulation of apoptotic process	biological_process	1	84	155	16260	0.190929	0.214738	1.24885	BMF
GO:0048471	perinuclear region of cytoplasm	cellular_component	3	84	439	16260	0.191714	0.215105	1.32281	RNF128; SYNC; NANOS1
GO:0019901	protein kinase binding	molecular_function	1	84	158	16260	0.196545	0.219999	1.22514	SPDYA
GO:0005730	nucleolus	cellular_component	4	84	615	16260	0.212065	0.236806	1.259	ZNF750; ADARB1; MXI1; YPEL4
GO:0005886	plasma membrane	cellular_component	16	84	2680	16260	0.213087	0.237289	1.15565	ITGA2B; PSD; FRRS1L; FNDC4; PTPRU; MYO1G; HCN3; SEMA5A; GPR21; LOC100624918; ATP8A1; ENTPD2; ANO7; LOC110260197; ADGRG5; CYBRD1
GO:0007166	cell surface receptor signaling pathway	biological_process	1	84	167	16260	0.213509	0.237289	1.15911	ADGRG5
GO:0003677	DNA binding	molecular_function	7	84	1111	16260	0.21455	0.237839	1.21962	ZNF366; LOC110259662; LOC110257759; SOX12; LOC110256933; MXI1; SOX5
GO:0016020	membrane	cellular_component	8	84	1281	16260	0.215018	0.237839	1.20888	MYO1G; LOC110255823; SEMA5A; LOC110257759; ATP8A1; LOC110256933; PIP5K1B; LOC106510322
GO:0045211	postsynaptic membrane	cellular_component	1	84	171	16260	0.221096	0.243986	1.132	GRIN3B
GO:0006397	mRNA processing	biological_process	1	84	172	16260	0.222997	0.245506	1.12542	ADARB1
GO:0000287	magnesium ion binding	molecular_function	1	84	174	16260	0.226802	0.24911	1.11248	ATP8A1
GO:0042802	identical protein binding	molecular_function	2	84	319	16260	0.227929	0.249763	1.21361	ITGA2B; LOC110256933
GO:0005764	lysosome	cellular_component	1	84	176	16260	0.230612	0.252114	1.09984	PRSS16
GO:0005887	integral component of plasma membrane	cellular_component	6	84	977	16260	0.239887	0.261438	1.18877	ITGA2B; SLC22A13; PTPRU; HCN3; SLC5A4; AQP3
GO:0009986	cell surface	cellular_component	2	84	328	16260	0.240255	0.261438	1.18031	ITGA2B; LOC110260197
GO:0030424	axon	cellular_component	1	84	189	16260	0.255464	0.277344	1.02419	HCN3
GO:0045893	positive regulation of transcription, DNA-templated	biological_process	2	84	343	16260	0.261043	0.282746	1.1287	LBH; EGR2
GO:0007399	nervous system development	biological_process	1	84	197	16260	0.270797	0.292635	0.982596	SEMA5A
GO:0005524	ATP binding	molecular_function	7	84	1224	16260	0.297338	0.320578	1.10703	PSTK; PRKAG3; MYO1G; MYLK4; ATP8A1; ENTPD2; PIP5K1B
GO:0005765	lysosomal membrane	cellular_component	1	84	212	16260	0.299516	0.322186	0.913073	ATP6V1C2
GO:0007186	G-protein coupled receptor signaling pathway	biological_process	2	84	378	16260	0.310327	0.333051	1.02419	ENTPD2; ADGRG5
GO:0045944	positive regulation of transcription from RNA polymerase II promoter	biological_process	3	84	552	16260	0.318868	0.341436	1.05202	ZNF750; SOX12; TET1
GO:0000978	RNA polymerase II core promoter proximal region sequence-specific DNA binding	molecular_function	1	84	224	16260	0.322378	0.344409	0.864158	EGR2
GO:0007275	multicellular organism development	biological_process	2	84	396	16260	0.335861	0.357997	0.977633	LBH; SPDYA
GO:0006954	inflammatory response	biological_process	1	84	232	16260	0.337525	0.358143	0.83436	CRHBP
GO:0006357	regulation of transcription from RNA polymerase II promoter	biological_process	1	84	232	16260	0.337525	0.358143	0.83436	SOX12
GO:0016567	protein ubiquitination	biological_process	1	84	233	16260	0.339412	0.359332	0.830779	RNF128
GO:0005783	endoplasmic reticulum	cellular_component	3	84	580	16260	0.351878	0.371691	1.00123	FNDC4; ATP8A1; ANO7
GO:0000122	negative regulation of transcription from RNA polymerase II promoter	biological_process	2	84	435	16260	0.390962	0.412048	0.889984	ZNF366; MXI1
GO:0005874	microtubule	cellular_component	1	84	262	16260	0.393321	0.413605	0.738822	CRHBP
GO:0003682	chromatin binding	molecular_function	1	84	280	16260	0.425811	0.446768	0.691327	EGR2
GO:0007283	spermatogenesis	biological_process	1	84	281	16260	0.42759	0.447634	0.688866	MEIG1
GO:0045087	innate immune response	biological_process	1	84	283	16260	0.431141	0.450346	0.683998	ADARB1
GO:0005856	cytoskeleton	cellular_component	1	84	285	16260	0.43468	0.453034	0.679198	RNF128
GO:0007165	signal transduction	biological_process	2	84	472	16260	0.442236	0.459886	0.820218	PSD; CRHBP
GO:0043231	intracellular membrane-bounded organelle	cellular_component	1	84	293	16260	0.448721	0.465597	0.660653	ATP8A1
GO:0035556	intracellular signal transduction	biological_process	1	84	314	16260	0.48464	0.501757	0.61647	MYLK4
GO:0005743	mitochondrial inner membrane	cellular_component	1	84	322	16260	0.497947	0.514399	0.601154	SLC25A41
GO:0005615	extracellular space	cellular_component	4	84	947	16260	0.545608	0.562396	0.81762	KCP; METRN; CRHBP; SSPO
GO:0015031	protein transport	biological_process	1	84	353	16260	0.547433	0.56304	0.548361	SNX32
GO:0005794	Golgi apparatus	cellular_component	2	84	606	16260	0.610649	0.626684	0.63885	GLT8D2; ATP8A1
GO:0004930	G-protein coupled receptor activity	molecular_function	1	84	416	16260	0.637311	0.652618	0.465316	ADGRG5
GO:0003700	transcription factor activity, sequence-specific DNA binding	molecular_function	2	84	644	16260	0.651958	0.666162	0.601154	EGR2; SOX5
GO:0005576	extracellular region	cellular_component	3	84	870	16260	0.664369	0.677368	0.667488	OVGP1; LOC106504199; C1QL3
GO:0006351	transcription, DNA-templated	biological_process	6	84	1583	16260	0.721557	0.734079	0.733688	JAZF1; ZNF366; LBH; LOC110259662; TET1; MXI1
GO:0044822	poly(A) RNA binding	molecular_function	2	84	785	16260	0.777856	0.789642	0.493176	ZCCHC24; ADARB1
GO:0005739	mitochondrion	cellular_component	2	84	889	16260	0.844976	0.855927	0.435481	PSTK; MSRA
GO:0005634	nucleus	cellular_component	16	84	4024	16260	0.862578	0.871873	0.769668	JAZF1; ZNF366; CRHBP; ZNF750; LBH; SPDYA; EGR2; LOC110259662; TRIM7; SESN1; ADARB1; TET1; MEIG1; ANO7; MXI1; SOX5
GO:0006355	regulation of transcription, DNA-templated	biological_process	2	84	943	16260	0.872449	0.879954	0.410544	JAZF1; LOC110259662
GO:0005789	endoplasmic reticulum membrane	cellular_component	1	84	702	16260	0.883059	0.888744	0.275743	ENTPD2
GO:0005829	cytosol	cellular_component	5	84	1847	16260	0.926385	0.930353	0.524016	LOC100626661; SYNC; ATP6V1C2; ANO7; PIP5K1B
GO:0005737	cytoplasm	cellular_component	13	84	4042	16260	0.973448	0.974701	0.62257	LOC106510645; OVGP1; RIPOR3; ALDH3A1; SNPH; NHS; LBH; EGR2; TRIM7; NANOS1; SESN1; ADARB1; MXI1
GO:0005654	nucleoplasm	cellular_component	3	84	1634	16260	0.974701	0.974701	0.355394	MSRA; SOX12; ADARB1

## Sheet: down
id	term	category	ListHits	ListTotal	PopHits	PopTotal	pval	padj	Enrichment_score	Gene
GO:0001562	response to protozoan	biological_process	1	56	1	16260	0	0	290.357	SPN
GO:0002426	immunoglobulin production in mucosal tissue	biological_process	1	56	1	16260	0	0	290.357	GCNT3
GO:0008109	N-acetyllactosaminide beta-1,6-N-acetylglucosaminyltransferase activity	molecular_function	1	56	1	16260	0	0	290.357	GCNT3
GO:0047225	acetylgalactosaminyl-O-glycosyl-glycoprotein beta-1,6-N-acetylglucosaminyltransferase activity	molecular_function	1	56	1	16260	0	0	290.357	GCNT3
GO:0048729	tissue morphogenesis	biological_process	1	56	1	16260	0	0	290.357	GCNT3
GO:0034157	positive regulation of toll-like receptor 7 signaling pathway	biological_process	1	56	1	16260	0	0	290.357	RSAD2
GO:0035710	CD4-positive, alpha-beta T cell activation	biological_process	1	56	1	16260	0	0	290.357	RSAD2
GO:0005596	collagen type XIV trimer	cellular_component	1	56	1	16260	0	0	290.357	COL14A1
GO:0090362	positive regulation of platelet-derived growth factor production	biological_process	1	56	1	16260	0	0	290.357	SERPINB7
GO:0002246	wound healing involved in inflammatory response	biological_process	1	56	1	16260	0	0	290.357	HMOX1
GO:0042167	heme catabolic process	biological_process	1	56	1	16260	0	0	290.357	HMOX1
GO:1903901	negative regulation of viral life cycle	biological_process	1	56	1	16260	0	0	290.357	HMOX1
GO:0004766	spermidine synthase activity	molecular_function	1	56	1	16260	0	0	290.357	SRM
GO:0010849	regulation of proton-transporting ATPase activity, rotational mechanism	biological_process	1	56	1	16260	0	0	290.357	PPIF
GO:2000276	negative regulation of oxidative phosphorylation uncoupler activity	biological_process	1	56	1	16260	0	0	290.357	PPIF
GO:0021778	oligodendrocyte cell fate specification	biological_process	1	56	1	16260	0	0	290.357	SOX6
GO:2000726	negative regulation of cardiac muscle cell differentiation	biological_process	1	56	1	16260	0	0	290.357	SOX6
GO:1903053	regulation of extracellular matrix organization	biological_process	1	56	1	16260	0	0	290.357	TCF15
GO:0019637	organophosphate metabolic process	biological_process	1	56	1	16260	0	0	290.357	PHEX
GO:0002215	defense response to nematode	biological_process	1	56	1	16260	0	0	290.357	TNFSF4
GO:0035709	memory T cell activation	biological_process	1	56	1	16260	0	0	290.357	TNFSF4
GO:0035712	T-helper 2 cell activation	biological_process	1	56	1	16260	0	0	290.357	TNFSF4
GO:0035713	response to nitrogen dioxide	biological_process	1	56	1	16260	0	0	290.357	TNFSF4
GO:0035714	cellular response to nitrogen dioxide	biological_process	1	56	1	16260	0	0	290.357	TNFSF4
GO:0035783	CD4-positive, alpha-beta T cell costimulation	biological_process	1	56	1	16260	0	0	290.357	TNFSF4
GO:0045626	negative regulation of T-helper 1 cell differentiation	biological_process	1	56	1	16260	0	0	290.357	TNFSF4
GO:1900281	positive regulation of CD4-positive, alpha-beta T cell costimulation	biological_process	1	56	1	16260	0	0	290.357	TNFSF4
GO:2000568	positive regulation of memory T cell activation	biological_process	1	56	1	16260	0	0	290.357	TNFSF4
GO:2000572	positive regulation of interleukin-4-dependent isotype switching to IgE isotypes	biological_process	1	56	1	16260	0	0	290.357	TNFSF4
GO:0071243	cellular response to arsenic-containing substance	biological_process	2	56	9	16260	3.20306e-06	4.42022e-05	64.5238	HMOX1; PPIF
GO:0001808	negative regulation of type IV hypersensitivity	biological_process	1	56	2	16260	1.16503e-05	8.46178e-05	145.179	SPN
GO:0003829	beta-1,3-galactosyl-O-glycosyl-glycoprotein beta-1,6-N-acetylglucosaminyltransferase activity	molecular_function	1	56	2	16260	1.16503e-05	8.46178e-05	145.179	GCNT3
GO:0034165	positive regulation of toll-like receptor 9 signaling pathway	biological_process	1	56	2	16260	1.16503e-05	8.46178e-05	145.179	RSAD2
GO:0072126	positive regulation of glomerular mesangial cell proliferation	biological_process	1	56	2	16260	1.16503e-05	8.46178e-05	145.179	SERPINB7
GO:0032649	regulation of interferon-gamma production	biological_process	1	56	2	16260	1.16503e-05	8.46178e-05	145.179	ISG15
GO:0004392	heme oxygenase (decyclizing) activity	molecular_function	1	56	2	16260	1.16503e-05	8.46178e-05	145.179	HMOX1
GO:0006788	heme oxidation	biological_process	1	56	2	16260	1.16503e-05	8.46178e-05	145.179	HMOX1
GO:0034395	regulation of transcription from RNA polymerase II promoter in response to iron	biological_process	1	56	2	16260	1.16503e-05	8.46178e-05	145.179	HMOX1
GO:0042168	heme metabolic process	biological_process	1	56	2	16260	1.16503e-05	8.46178e-05	145.179	HMOX1
GO:0060480	lung goblet cell differentiation	biological_process	1	56	2	16260	1.16503e-05	8.46178e-05	145.179	AGR2
GO:0070254	mucus secretion	biological_process	1	56	2	16260	1.16503e-05	8.46178e-05	145.179	AGR2
GO:1903896	positive regulation of IRE1-mediated unfolded protein response	biological_process	1	56	2	16260	1.16503e-05	8.46178e-05	145.179	AGR2
GO:0010939	regulation of necrotic cell death	biological_process	1	56	2	16260	1.16503e-05	8.46178e-05	145.179	PPIF
GO:0090324	negative regulation of oxidative phosphorylation	biological_process	1	56	2	16260	1.16503e-05	8.46178e-05	145.179	PPIF
GO:0050253	retinyl-palmitate esterase activity	molecular_function	1	56	2	16260	1.16503e-05	8.46178e-05	145.179	PLB1
GO:0046373	L-arabinose metabolic process	biological_process	1	56	2	16260	1.16503e-05	8.46178e-05	145.179	OTOGL
GO:0046556	alpha-L-arabinofuranosidase activity	molecular_function	1	56	2	16260	1.16503e-05	8.46178e-05	145.179	OTOGL
GO:0045198	establishment of epithelial cell apical/basal polarity	biological_process	1	56	2	16260	1.16503e-05	8.46178e-05	145.179	TCF15
GO:0016701	oxidoreductase activity, acting on single donors with incorporation of molecular oxygen	molecular_function	1	56	2	16260	1.16503e-05	8.46178e-05	145.179	HPDL
GO:0006776	vitamin A metabolic process	biological_process	1	56	2	16260	1.16503e-05	8.46178e-05	145.179	RBP2
GO:0071305	cellular response to vitamin D	biological_process	1	56	2	16260	1.16503e-05	8.46178e-05	145.179	PHEX
GO:1904383	response to sodium phosphate	biological_process	1	56	2	16260	1.16503e-05	8.46178e-05	145.179	PHEX
GO:0003828	alpha-N-acetylneuraminate alpha-2,8-sialyltransferase activity	molecular_function	1	56	2	16260	1.16503e-05	8.46178e-05	145.179	ST8SIA4
GO:0045590	negative regulation of regulatory T cell differentiation	biological_process	1	56	2	16260	1.16503e-05	8.46178e-05	145.179	TNFSF4
GO:0071954	chemokine (C-C motif) ligand 11 production	biological_process	1	56	2	16260	1.16503e-05	8.46178e-05	145.179	TNFSF4
GO:2000570	positive regulation of T-helper 2 cell activation	biological_process	1	56	2	16260	1.16503e-05	8.46178e-05	145.179	TNFSF4
GO:0032387	negative regulation of intracellular transport	biological_process	1	56	2	16260	1.16503e-05	8.46178e-05	145.179	CRYAB
GO:0005154	epidermal growth factor receptor binding	molecular_function	2	56	14	16260	1.37112e-05	9.78697e-05	41.4796	AGR2; EPGN
GO:0043367	CD4-positive, alpha-beta T cell differentiation	biological_process	1	56	3	16260	3.48734e-05	0.000195103	96.7857	RSAD2
GO:0032914	positive regulation of transforming growth factor beta1 production	biological_process	1	56	3	16260	3.48734e-05	0.000195103	96.7857	SERPINB7
GO:0048639	positive regulation of developmental growth	biological_process	1	56	3	16260	3.48734e-05	0.000195103	96.7857	AGR2
GO:1903899	positive regulation of PERK-mediated unfolded protein response	biological_process	1	56	3	16260	3.48734e-05	0.000195103	96.7857	AGR2
GO:1902445	regulation of mitochondrial membrane permeability involved in programmed necrotic cell death	biological_process	1	56	3	16260	3.48734e-05	0.000195103	96.7857	PPIF
GO:0045161	neuronal ion channel clustering	biological_process	1	56	3	16260	3.48734e-05	0.000195103	96.7857	DLG2
GO:0032873	negative regulation of stress-activated MAPK cascade	biological_process	1	56	3	16260	3.48734e-05	0.000195103	96.7857	MYC
GO:0016174	NAD(P)H oxidase activity	molecular_function	1	56	3	16260	3.48734e-05	0.000195103	96.7857	DUOX1
GO:0042335	cuticle development	biological_process	1	56	3	16260	3.48734e-05	0.000195103	96.7857	DUOX1
GO:0050665	hydrogen peroxide biosynthetic process	biological_process	1	56	3	16260	3.48734e-05	0.000195103	96.7857	DUOX1
GO:1990418	response to insulin-like growth factor stimulus	biological_process	1	56	3	16260	3.48734e-05	0.000195103	96.7857	PHEX
GO:0002891	positive regulation of immunoglobulin mediated immune response	biological_process	1	56	3	16260	3.48734e-05	0.000195103	96.7857	TNFSF4
GO:0032813	tumor necrosis factor receptor superfamily binding	molecular_function	1	56	3	16260	3.48734e-05	0.000195103	96.7857	TNFSF4
GO:0043372	positive regulation of CD4-positive, alpha-beta T cell differentiation	biological_process	1	56	3	16260	3.48734e-05	0.000195103	96.7857	TNFSF4
GO:0043382	positive regulation of memory T cell differentiation	biological_process	1	56	3	16260	3.48734e-05	0.000195103	96.7857	TNFSF4
GO:0045630	positive regulation of T-helper 2 cell differentiation	biological_process	1	56	3	16260	3.48734e-05	0.000195103	96.7857	TNFSF4
GO:0009615	response to virus	biological_process	3	56	55	16260	3.77616e-05	0.000208444	15.8377	RSAD2; IFIT3; TNFSF4
GO:0042535	positive regulation of tumor necrosis factor biosynthetic process	biological_process	1	56	4	16260	6.95925e-05	0.000309799	72.5893	SPN
GO:0040020	regulation of meiotic nuclear division	biological_process	1	56	4	16260	6.95925e-05	0.000309799	72.5893	GPR3
GO:2000553	positive regulation of T-helper 2 cell cytokine production	biological_process	1	56	4	16260	6.95925e-05	0.000309799	72.5893	RSAD2
GO:0034101	erythrocyte homeostasis	biological_process	1	56	4	16260	6.95925e-05	0.000309799	72.5893	HMOX1
GO:0008295	spermidine biosynthetic process	biological_process	1	56	4	16260	6.95925e-05	0.000309799	72.5893	SRM
GO:0002162	dystroglycan binding	molecular_function	1	56	4	16260	6.95925e-05	0.000309799	72.5893	AGR2
GO:0015349	thyroid hormone transmembrane transporter activity	molecular_function	1	56	4	16260	6.95925e-05	0.000309799	72.5893	SLCO4A1
GO:0070327	thyroid hormone transport	biological_process	1	56	4	16260	6.95925e-05	0.000309799	72.5893	SLCO4A1
GO:0032780	negative regulation of ATPase activity	biological_process	1	56	4	16260	6.95925e-05	0.000309799	72.5893	PPIF
GO:0046902	regulation of mitochondrial membrane permeability	biological_process	1	56	4	16260	6.95925e-05	0.000309799	72.5893	PPIF
GO:2000741	positive regulation of mesenchymal stem cell differentiation	biological_process	1	56	4	16260	6.95925e-05	0.000309799	72.5893	SOX6
GO:0009072	aromatic amino acid family metabolic process	biological_process	1	56	4	16260	6.95925e-05	0.000309799	72.5893	HPDL
GO:0001574	ganglioside biosynthetic process	biological_process	1	56	4	16260	6.95925e-05	0.000309799	72.5893	ST8SIA4
GO:0048739	cardiac muscle fiber development	biological_process	1	56	4	16260	6.95925e-05	0.000309799	72.5893	NEXN
GO:0002726	positive regulation of T cell cytokine production	biological_process	1	56	4	16260	6.95925e-05	0.000309799	72.5893	TNFSF4
GO:0032736	positive regulation of interleukin-13 production	biological_process	1	56	4	16260	6.95925e-05	0.000309799	72.5893	TNFSF4
GO:0046641	positive regulation of alpha-beta T cell proliferation	biological_process	1	56	4	16260	6.95925e-05	0.000309799	72.5893	TNFSF4
GO:0051024	positive regulation of immunoglobulin secretion	biological_process	1	56	4	16260	6.95925e-05	0.000309799	72.5893	TNFSF4
GO:0005212	structural constituent of eye lens	molecular_function	2	56	24	16260	7.43999e-05	0.000327676	24.1964	BFSP1; CRYAB
GO:0070888	E-box binding	molecular_function	2	56	26	16260	9.51073e-05	0.000414468	22.3352	NEUROG2; MYC
GO:0045060	negative thymic T cell selection	biological_process	1	56	5	16260	0.000115731	0.000431644	58.0714	SPN
GO:0050688	regulation of defense response to virus	biological_process	1	56	5	16260	0.000115731	0.000431644	58.0714	SPN
GO:0034340	response to type I interferon	biological_process	1	56	5	16260	0.000115731	0.000431644	58.0714	ISG15
GO:0016458	gene silencing	biological_process	1	56	5	16260	0.000115731	0.000431644	58.0714	SOX6
GO:0048708	astrocyte differentiation	biological_process	1	56	5	16260	0.000115731	0.000431644	58.0714	SOX6
GO:0032204	regulation of telomere maintenance	biological_process	1	56	5	16260	0.000115731	0.000431644	58.0714	MYC
GO:0045656	negative regulation of monocyte differentiation	biological_process	1	56	5	16260	0.000115731	0.000431644	58.0714	MYC
GO:0051782	negative regulation of cell division	biological_process	1	56	5	16260	0.000115731	0.000431644	58.0714	MYC
GO:0048339	paraxial mesoderm development	biological_process	1	56	5	16260	0.000115731	0.000431644	58.0714	TCF15
GO:0048644	muscle organ morphogenesis	biological_process	1	56	5	16260	0.000115731	0.000431644	58.0714	TCF15
GO:0060231	mesenchymal to epithelial transition	biological_process	1	56	5	16260	0.000115731	0.000431644	58.0714	TCF15
GO:0071374	cellular response to parathyroid hormone stimulus	biological_process	1	56	5	16260	0.000115731	0.000431644	58.0714	PHEX
GO:0001696	gastric acid secretion	biological_process	1	56	5	16260	0.000115731	0.000431644	58.0714	SLC26A7
GO:0002526	acute inflammatory response	biological_process	1	56	5	16260	0.000115731	0.000431644	58.0714	TNFSF4
GO:0002819	regulation of adaptive immune response	biological_process	1	56	5	16260	0.000115731	0.000431644	58.0714	TNFSF4
GO:0002830	positive regulation of type 2 immune response	biological_process	1	56	5	16260	0.000115731	0.000431644	58.0714	TNFSF4
GO:0097190	apoptotic signaling pathway	biological_process	2	56	29	16260	0.000132687	0.000486128	20.0246	SPN; CD5
GO:0006879	cellular iron ion homeostasis	biological_process	2	56	29	16260	0.000132687	0.000486128	20.0246	HMOX1; MYC
GO:0051607	defense response to virus	biological_process	4	56	144	16260	0.00013498	0.000490191	8.06548	RSAD2; IFIT3; ISG15; GBP1
GO:0060993	kidney morphogenesis	biological_process	1	56	6	16260	0.000173212	0.000573678	48.3929	GCNT3
GO:0035457	cellular response to interferon-alpha	biological_process	1	56	6	16260	0.000173212	0.000573678	48.3929	IFIT3
GO:0019941	modification-dependent protein catabolic process	biological_process	1	56	6	16260	0.000173212	0.000573678	48.3929	ISG15
GO:0032020	ISG15-protein conjugation	biological_process	1	56	6	16260	0.000173212	0.000573678	48.3929	ISG15
GO:0071276	cellular response to cadmium ion	biological_process	1	56	6	16260	0.000173212	0.000573678	48.3929	HMOX1
GO:0048546	digestive tract morphogenesis	biological_process	1	56	6	16260	0.000173212	0.000573678	48.3929	AGR2
GO:0045741	positive regulation of epidermal growth factor-activated receptor activity	biological_process	1	56	6	16260	0.000173212	0.000573678	48.3929	EPGN
GO:2000573	positive regulation of DNA biosynthetic process	biological_process	1	56	6	16260	0.000173212	0.000573678	48.3929	MYC
GO:2001022	positive regulation of response to DNA damage stimulus	biological_process	1	56	6	16260	0.000173212	0.000573678	48.3929	MYC
GO:0043583	ear development	biological_process	1	56	6	16260	0.000173212	0.000573678	48.3929	TCF15
GO:0006590	thyroid hormone generation	biological_process	1	56	6	16260	0.000173212	0.000573678	48.3929	DUOX1
GO:0031295	T cell costimulation	biological_process	2	56	32	16260	0.000178798	0.000582852	18.1473	SPN; CD5
GO:0050679	positive regulation of epithelial cell proliferation	biological_process	2	56	32	16260	0.000178798	0.000582852	18.1473	EPGN; MYC
GO:0035005	1-phosphatidylinositol-4-phosphate 3-kinase activity	molecular_function	1	56	7	16260	0.00024196	0.00075317	41.4796	PIK3CG
GO:0097120	receptor localization to synapse	biological_process	1	56	7	16260	0.00024196	0.00075317	41.4796	DLG2
GO:0001759	organ induction	biological_process	1	56	7	16260	0.00024196	0.00075317	41.4796	SPRY1
GO:0042744	hydrogen peroxide catabolic process	biological_process	1	56	7	16260	0.00024196	0.00075317	41.4796	DUOX1
GO:0032700	negative regulation of interleukin-17 production	biological_process	1	56	7	16260	0.00024196	0.00075317	41.4796	TNFSF4
GO:0071480	cellular response to gamma radiation	biological_process	1	56	7	16260	0.00024196	0.00075317	41.4796	CRYAB
GO:0042102	positive regulation of T cell proliferation	biological_process	2	56	37	16260	0.000276697	0.00085487	15.695	SPN; TNFSF4
GO:0001931	uropod	cellular_component	1	56	8	16260	0.0003219	0.000945154	36.2946	SPN
GO:0031386	protein tag	molecular_function	1	56	8	16260	0.0003219	0.000945154	36.2946	ISG15
GO:0090201	negative regulation of release of cytochrome c from mitochondria	biological_process	1	56	8	16260	0.0003219	0.000945154	36.2946	PPIF
GO:0061036	positive regulation of cartilage development	biological_process	1	56	8	16260	0.0003219	0.000945154	36.2946	SOX6
GO:0042755	eating behavior	biological_process	1	56	8	16260	0.0003219	0.000945154	36.2946	TCF15
GO:0016918	retinal binding	molecular_function	1	56	8	16260	0.0003219	0.000945154	36.2946	RBP2
GO:0032743	positive regulation of interleukin-2 production	biological_process	1	56	8	16260	0.0003219	0.000945154	36.2946	TNFSF4
GO:0042742	defense response to bacterium	biological_process	3	56	99	16260	0.000372533	0.00108612	8.7987	SPN; ISG15; GBP1
GO:0050709	negative regulation of protein secretion	biological_process	1	56	9	16260	0.000412957	0.00113221	32.2619	RSAD2
GO:0070266	necroptotic process	biological_process	1	56	9	16260	0.000412957	0.00113221	32.2619	PPIF
GO:0048821	erythrocyte development	biological_process	1	56	9	16260	0.000412957	0.00113221	32.2619	SOX6
GO:0051276	chromosome organization	biological_process	1	56	9	16260	0.000412957	0.00113221	32.2619	MYC
GO:0050884	neuromuscular process controlling posture	biological_process	1	56	9	16260	0.000412957	0.00113221	32.2619	TCF15
GO:0004601	peroxidase activity	molecular_function	1	56	9	16260	0.000412957	0.00113221	32.2619	DUOX1
GO:0060416	response to growth hormone	biological_process	1	56	9	16260	0.000412957	0.00113221	32.2619	PHEX
GO:0008271	secondary active sulfate transmembrane transporter activity	molecular_function	1	56	9	16260	0.000412957	0.00113221	32.2619	SLC26A7
GO:0071380	cellular response to prostaglandin E stimulus	biological_process	1	56	9	16260	0.000412957	0.00113221	32.2619	TNFSF4
GO:0000165	MAPK cascade	biological_process	3	56	106	16260	0.000482927	0.0013002	8.21765	LOC102165831; EPGN; MYC
GO:1902042	negative regulation of extrinsic apoptotic signaling pathway via death domain receptors	biological_process	1	56	10	16260	0.000515055	0.0013002	29.0357	HMOX1
GO:0008637	apoptotic mitochondrial changes	biological_process	1	56	10	16260	0.000515055	0.0013002	29.0357	PPIF
GO:2000344	positive regulation of acrosome reaction	biological_process	1	56	10	16260	0.000515055	0.0013002	29.0357	PLB1
GO:0004385	guanylate kinase activity	molecular_function	1	56	10	16260	0.000515055	0.0013002	29.0357	DLG2
GO:0035255	ionotropic glutamate receptor binding	molecular_function	1	56	10	16260	0.000515055	0.0013002	29.0357	DLG2
GO:0044224	juxtaparanode region of axon	cellular_component	1	56	10	16260	0.000515055	0.0013002	29.0357	DLG2
GO:0003016	respiratory system process	biological_process	1	56	10	16260	0.000515055	0.0013002	29.0357	TCF15
GO:0032735	positive regulation of interleukin-12 production	biological_process	1	56	10	16260	0.000515055	0.0013002	29.0357	TNFSF4
GO:0032753	positive regulation of interleukin-4 production	biological_process	1	56	10	16260	0.000515055	0.0013002	29.0357	TNFSF4
GO:0050710	negative regulation of cytokine secretion	biological_process	1	56	10	16260	0.000515055	0.0013002	29.0357	TNFSF4
GO:0005858	axonemal dynein complex	cellular_component	1	56	10	16260	0.000515055	0.0013002	29.0357	DNAH17
GO:0060285	cilium-dependent cell motility	biological_process	1	56	10	16260	0.000515055	0.0013002	29.0357	DNAH17
GO:0050892	intestinal absorption	biological_process	1	56	11	16260	0.00062812	0.00152071	26.3961	GCNT3
GO:0032967	positive regulation of collagen biosynthetic process	biological_process	1	56	11	16260	0.00062812	0.00152071	26.3961	SERPINB7
GO:0001533	cornified envelope	cellular_component	1	56	11	16260	0.00062812	0.00152071	26.3961	IVL
GO:0043922	negative regulation by host of viral transcription	biological_process	1	56	11	16260	0.00062812	0.00152071	26.3961	HMOX1
GO:0010332	response to gamma radiation	biological_process	1	56	11	16260	0.00062812	0.00152071	26.3961	MYC
GO:0042446	hormone biosynthetic process	biological_process	1	56	11	16260	0.00062812	0.00152071	26.3961	DUOX1
GO:0051493	regulation of cytoskeleton organization	biological_process	1	56	11	16260	0.00062812	0.00152071	26.3961	NEXN
GO:0007517	muscle organ development	biological_process	2	56	49	16260	0.000637188	0.0015337	11.8513	SOX6; TCF15
GO:0005044	scavenger receptor activity	molecular_function	2	56	51	16260	0.000716728	0.00171517	11.3866	TMPRSS13; CD5
GO:0005942	phosphatidylinositol 3-kinase complex	cellular_component	1	56	12	16260	0.000752078	0.00174922	24.1964	PIK3CG
GO:0045840	positive regulation of mitotic nuclear division	biological_process	1	56	12	16260	0.000752078	0.00174922	24.1964	EPGN
GO:0009314	response to radiation	biological_process	1	56	12	16260	0.000752078	0.00174922	24.1964	MYC
GO:0019841	retinol binding	molecular_function	1	56	12	16260	0.000752078	0.00174922	24.1964	RBP2
GO:0042098	T cell proliferation	biological_process	1	56	12	16260	0.000752078	0.00174922	24.1964	TNFSF4
GO:0006979	response to oxidative stress	biological_process	2	56	52	16260	0.00075876	0.0017549	11.1676	HMOX1; DUOX1
GO:0045648	positive regulation of erythrocyte differentiation	biological_process	1	56	13	16260	0.000886856	0.00201735	22.3352	ISG15
GO:0032332	positive regulation of chondrocyte differentiation	biological_process	1	56	13	16260	0.000886856	0.00201735	22.3352	SOX6
GO:0032733	positive regulation of interleukin-10 production	biological_process	1	56	13	16260	0.000886856	0.00201735	22.3352	TNFSF4
GO:0035249	synaptic transmission, glutamatergic	biological_process	1	56	14	16260	0.00103238	0.0023103	20.7398	LOC102165831
GO:0045742	positive regulation of epidermal growth factor receptor signaling pathway	biological_process	1	56	14	16260	0.00103238	0.0023103	20.7398	AGR2
GO:0050871	positive regulation of B cell activation	biological_process	1	56	14	16260	0.00103238	0.0023103	20.7398	TNFSF4
GO:0051260	protein homooligomerization	biological_process	3	56	133	16260	0.00113063	0.00251656	6.54941	HMOX1; KCTD4; CRYAB
GO:0046934	phosphatidylinositol-4,5-bisphosphate 3-kinase activity	molecular_function	1	56	15	16260	0.00118858	0.00258985	19.3571	PIK3CG
GO:0004622	lysophospholipase activity	molecular_function	1	56	15	16260	0.00118858	0.00258985	19.3571	PLB1
GO:0036151	phosphatidylcholine acyl-chain remodeling	biological_process	1	56	15	16260	0.00118858	0.00258985	19.3571	PLB1
GO:0036342	post-anal tail morphogenesis	biological_process	1	56	15	16260	0.00118858	0.00258985	19.3571	TCF15
GO:0043066	negative regulation of apoptotic process	biological_process	4	56	232	16260	0.00119669	0.00259387	5.00616	IFIT3; PPIF; MYC; CRYAB
GO:0006968	cellular defense response	biological_process	1	56	16	16260	0.00135538	0.00287757	18.1473	SPN
GO:0042130	negative regulation of T cell proliferation	biological_process	1	56	16	16260	0.00135538	0.00287757	18.1473	SPN
GO:0048662	negative regulation of smooth muscle cell proliferation	biological_process	1	56	16	16260	0.00135538	0.00287757	18.1473	HMOX1
GO:0043113	receptor clustering	biological_process	1	56	16	16260	0.00135538	0.00287757	18.1473	DLG2
GO:0006935	chemotaxis	biological_process	2	56	64	16260	0.0013893	0.00293454	9.07366	SPN; PIK3CG
GO:0007163	establishment or maintenance of cell polarity	biological_process	1	56	17	16260	0.0015327	0.00309531	17.0798	SPN
GO:0035094	response to nicotine	biological_process	1	56	17	16260	0.0015327	0.00309531	17.0798	HMOX1
GO:0002931	response to ischemia	biological_process	1	56	17	16260	0.0015327	0.00309531	17.0798	PPIF
GO:0046580	negative regulation of Ras protein signal transduction	biological_process	1	56	17	16260	0.0015327	0.00309531	17.0798	SPRY1
GO:0097193	intrinsic apoptotic signaling pathway	biological_process	1	56	17	16260	0.0015327	0.00309531	17.0798	MYC
GO:0051591	response to cAMP	biological_process	1	56	17	16260	0.0015327	0.00309531	17.0798	DUOX1
GO:0030282	bone mineralization	biological_process	1	56	17	16260	0.0015327	0.00309531	17.0798	PHEX
GO:0032689	negative regulation of interferon-gamma production	biological_process	1	56	17	16260	0.0015327	0.00309531	17.0798	TNFSF4
GO:0042104	positive regulation of activated T cell proliferation	biological_process	1	56	17	16260	0.0015327	0.00309531	17.0798	TNFSF4
GO:0005875	microtubule associated complex	cellular_component	1	56	18	16260	0.00172049	0.00337574	16.131	MAP1A
GO:0031424	keratinization	biological_process	1	56	18	16260	0.00172049	0.00337574	16.131	IVL
GO:0048661	positive regulation of smooth muscle cell proliferation	biological_process	1	56	18	16260	0.00172049	0.00337574	16.131	HMOX1
GO:2001243	negative regulation of intrinsic apoptotic signaling pathway	biological_process	1	56	18	16260	0.00172049	0.00337574	16.131	PPIF
GO:0016303	1-phosphatidylinositol-3-kinase activity	molecular_function	1	56	18	16260	0.00172049	0.00337574	16.131	PIK3CG
GO:0055007	cardiac muscle cell differentiation	biological_process	1	56	18	16260	0.00172049	0.00337574	16.131	SOX6
GO:0007162	negative regulation of cell adhesion	biological_process	1	56	19	16260	0.00191865	0.00366047	15.282	SPN
GO:0043621	protein self-association	molecular_function	1	56	19	16260	0.00191865	0.00366047	15.282	RSAD2
GO:0090200	positive regulation of release of cytochrome c from mitochondria	biological_process	1	56	19	16260	0.00191865	0.00366047	15.282	PPIF
GO:0001523	retinoid metabolic process	biological_process	1	56	19	16260	0.00191865	0.00366047	15.282	PLB1
GO:0004623	phospholipase A2 activity	molecular_function	1	56	19	16260	0.00191865	0.00366047	15.282	PLB1
GO:0015301	anion:anion antiporter activity	molecular_function	1	56	19	16260	0.00191865	0.00366047	15.282	SLC26A7
GO:0030971	receptor tyrosine kinase binding	molecular_function	1	56	20	16260	0.00212714	0.00402116	14.5179	LOC102165831
GO:0006491	N-glycan processing	biological_process	1	56	20	16260	0.00212714	0.00402116	14.5179	ST8SIA4
GO:0090004	positive regulation of establishment of protein localization to plasma membrane	biological_process	1	56	21	16260	0.00234586	0.00441448	13.8265	AGR2
GO:0051213	dioxygenase activity	molecular_function	1	56	22	16260	0.00257476	0.0048233	13.1981	HPDL
GO:0015347	sodium-independent organic anion transmembrane transporter activity	molecular_function	1	56	23	16260	0.00281376	0.00522375	12.6242	SLCO4A1
GO:0032755	positive regulation of interleukin-6 production	biological_process	1	56	23	16260	0.00281376	0.00522375	12.6242	TNFSF4
GO:0030199	collagen fibril organization	biological_process	1	56	24	16260	0.00306279	0.00548916	12.0982	COL14A1
GO:0030501	positive regulation of bone mineralization	biological_process	1	56	24	16260	0.00306279	0.00548916	12.0982	ISG15
GO:0043252	sodium-independent organic anion transport	biological_process	1	56	24	16260	0.00306279	0.00548916	12.0982	SLCO4A1
GO:0019903	protein phosphatase binding	molecular_function	1	56	24	16260	0.00306279	0.00548916	12.0982	DLG2
GO:0016604	nuclear body	cellular_component	1	56	24	16260	0.00306279	0.00548916	12.0982	MYC
GO:0043280	positive regulation of cysteine-type endopeptidase activity involved in apoptotic process	biological_process	1	56	24	16260	0.00306279	0.00548916	12.0982	MYC
GO:0043588	skin development	biological_process	1	56	24	16260	0.00306279	0.00548916	12.0982	TCF15
GO:0060348	bone development	biological_process	1	56	24	16260	0.00306279	0.00548916	12.0982	PHEX
GO:0055072	iron ion homeostasis	biological_process	1	56	25	16260	0.00332179	0.00580261	11.6143	HMOX1
GO:0010811	positive regulation of cell-substrate adhesion	biological_process	1	56	25	16260	0.00332179	0.00580261	11.6143	AGR2
GO:0060326	cell chemotaxis	biological_process	1	56	25	16260	0.00332179	0.00580261	11.6143	CXCL2
GO:0048146	positive regulation of fibroblast proliferation	biological_process	1	56	25	16260	0.00332179	0.00580261	11.6143	MYC
GO:0048705	skeletal system morphogenesis	biological_process	1	56	25	16260	0.00332179	0.00580261	11.6143	TCF15
GO:0008307	structural constituent of muscle	molecular_function	1	56	25	16260	0.00332179	0.00580261	11.6143	NEXN
GO:0060548	negative regulation of cell death	biological_process	1	56	26	16260	0.00359068	0.00621983	11.1676	AGR2
GO:0032729	positive regulation of interferon-gamma production	biological_process	1	56	26	16260	0.00359068	0.00621983	11.1676	TNFSF4
GO:0007611	learning or memory	biological_process	1	56	27	16260	0.00386939	0.00661954	10.754	LOC102165831
GO:0070301	cellular response to hydrogen peroxide	biological_process	1	56	27	16260	0.00386939	0.00661954	10.754	PPIF
GO:0071560	cellular response to transforming growth factor beta stimulus	biological_process	1	56	27	16260	0.00386939	0.00661954	10.754	SOX6
GO:0007346	regulation of mitotic cell cycle	biological_process	1	56	28	16260	0.00415786	0.00702594	10.3699	TTC28
GO:0031397	negative regulation of protein ubiquitination	biological_process	1	56	28	16260	0.00415786	0.00702594	10.3699	ISG15
GO:0001756	somitogenesis	biological_process	1	56	28	16260	0.00415786	0.00702594	10.3699	TCF15
GO:0043406	positive regulation of MAP kinase activity	biological_process	1	56	29	16260	0.00445603	0.00749916	10.0123	EPGN
GO:0005518	collagen binding	molecular_function	1	56	30	16260	0.00476381	0.00795249	9.67857	COL14A1
GO:0050727	regulation of inflammatory response	biological_process	1	56	30	16260	0.00476381	0.00795249	9.67857	TNFSF4
GO:0051539	4 iron, 4 sulfur cluster binding	molecular_function	1	56	31	16260	0.00508114	0.00838085	9.36636	RSAD2
GO:0030173	integral component of Golgi membrane	cellular_component	1	56	31	16260	0.00508114	0.00838085	9.36636	ST8SIA4
GO:0050729	positive regulation of inflammatory response	biological_process	1	56	31	16260	0.00508114	0.00838085	9.36636	TNFSF4
GO:0006955	immune response	biological_process	3	56	204	16260	0.00531076	0.00872482	4.26996	SPN; CXCL2; TNFSF4
GO:0002376	immune system process	biological_process	1	56	32	16260	0.00540797	0.0088494	9.07366	PIK3CG
GO:0007189	adenylate cyclase-activating G-protein coupled receptor signaling pathway	biological_process	1	56	33	16260	0.00574421	0.00925332	8.7987	GPR3
GO:0045071	negative regulation of viral genome replication	biological_process	1	56	33	16260	0.00574421	0.00925332	8.7987	ISG15
GO:0008083	growth factor activity	molecular_function	1	56	33	16260	0.00574421	0.00925332	8.7987	EPGN
GO:0009968	negative regulation of signal transduction	biological_process	1	56	33	16260	0.00574421	0.00925332	8.7987	RGS4
GO:0009897	external side of plasma membrane	cellular_component	2	56	107	16260	0.0059634	0.00956918	5.42724	SPN; CD5
GO:0030674	protein binding, bridging	molecular_function	1	56	34	16260	0.00608981	0.00962282	8.53992	COL14A1
GO:0071277	cellular response to calcium ion	biological_process	1	56	34	16260	0.00608981	0.00962282	8.53992	PPIF
GO:0051216	cartilage development	biological_process	1	56	34	16260	0.00608981	0.00962282	8.53992	SOX6
GO:0005778	peroxisomal membrane	cellular_component	1	56	34	16260	0.00608981	0.00962282	8.53992	MPV17L
GO:0042803	protein homodimerization activity	molecular_function	4	56	339	16260	0.00612202	0.00963694	3.42604	HMOX1; SRM; AGR2; CRYAB
GO:0020037	heme binding	molecular_function	2	56	110	16260	0.00643738	0.00999289	5.27922	HMOX1; DUOX1
GO:0007173	epidermal growth factor receptor signaling pathway	biological_process	1	56	35	16260	0.00644469	0.00999289	8.29592	LOC102165831
GO:0060071	Wnt signaling pathway, planar cell polarity pathway	biological_process	1	56	35	16260	0.00644469	0.00999289	8.29592	PRICKLE2
GO:0033209	tumor necrosis factor-mediated signaling pathway	biological_process	1	56	35	16260	0.00644469	0.00999289	8.29592	TNFSF4
GO:0003755	peptidyl-prolyl cis-trans isomerase activity	molecular_function	1	56	36	16260	0.0068088	0.010479	8.06548	PPIF
GO:0070373	negative regulation of ERK1 and ERK2 cascade	biological_process	1	56	36	16260	0.0068088	0.010479	8.06548	SPRY1
GO:0001558	regulation of cell growth	biological_process	1	56	39	16260	0.0079558	0.0121539	7.44505	FAM107A
GO:0055038	recycling endosome membrane	cellular_component	1	56	39	16260	0.0079558	0.0121539	7.44505	SLC26A7
GO:0008203	cholesterol metabolic process	biological_process	1	56	41	16260	0.00876538	0.0133414	7.08188	TNFSF4
GO:0003824	catalytic activity	molecular_function	1	56	42	16260	0.00918346	0.0138253	6.91327	RSAD2
GO:0048015	phosphatidylinositol-mediated signaling	biological_process	1	56	42	16260	0.00918346	0.0138253	6.91327	PIK3CG
GO:0030324	lung development	biological_process	1	56	42	16260	0.00918346	0.0138253	6.91327	PHEX
GO:0007265	Ras protein signal transduction	biological_process	1	56	43	16260	0.0096103	0.0142605	6.75249	LOC102165831
GO:0000902	cell morphogenesis	biological_process	1	56	43	16260	0.0096103	0.0142605	6.75249	SOX6
GO:0009791	post-embryonic development	biological_process	1	56	43	16260	0.0096103	0.0142605	6.75249	SOX6
GO:0006919	activation of cysteine-type endopeptidase activity involved in apoptotic process	biological_process	1	56	43	16260	0.0096103	0.0142605	6.75249	MYC
GO:0050900	leukocyte migration	biological_process	1	56	44	16260	0.0100459	0.0148535	6.59903	SPN
GO:0000187	activation of MAPK activity	biological_process	1	56	45	16260	0.0104901	0.0154003	6.45238	EPGN
GO:0003690	double-stranded DNA binding	molecular_function	1	56	45	16260	0.0104901	0.0154003	6.45238	HES2
GO:0005088	Ras guanyl-nucleotide exchange factor activity	molecular_function	1	56	46	16260	0.0109428	0.0158959	6.31211	LOC102165831
GO:0030165	PDZ domain binding	molecular_function	1	56	46	16260	0.0109428	0.0158959	6.31211	DLG2
GO:0043433	negative regulation of sequence-specific DNA binding transcription factor activity	biological_process	1	56	46	16260	0.0109428	0.0158959	6.31211	TNFSF4
GO:0005201	extracellular matrix structural constituent	molecular_function	1	56	48	16260	0.0118739	0.0171282	6.04911	COL14A1
GO:0010923	negative regulation of phosphatase activity	biological_process	1	56	48	16260	0.0118739	0.0171282	6.04911	DLG2
GO:0008284	positive regulation of cell proliferation	biological_process	3	56	258	16260	0.0119293	0.0171484	3.37625	EPGN; MYC; TNFSF4
GO:0005811	lipid particle	cellular_component	1	56	49	16260	0.0123521	0.0176947	5.92566	RSAD2
GO:0072562	blood microparticle	cellular_component	1	56	50	16260	0.0128386	0.0183281	5.80714	TMPRSS13
GO:0006486	protein glycosylation	biological_process	1	56	53	16260	0.0143474	0.0202725	5.47844	GCNT3
GO:0005543	phospholipid binding	molecular_function	1	56	53	16260	0.0143474	0.0202725	5.47844	WDFY4
GO:0071222	cellular response to lipopolysaccharide	biological_process	1	56	53	16260	0.0143474	0.0202725	5.47844	TNFSF4
GO:0005882	intermediate filament	cellular_component	1	56	54	16260	0.0148667	0.0208637	5.37698	BFSP1
GO:0006338	chromatin remodeling	biological_process	1	56	54	16260	0.0148667	0.0208637	5.37698	MYC
GO:0005615	extracellular space	cellular_component	7	56	947	16260	0.0152145	0.0212797	2.14625	SPN; COL14A1; SERPINB7; AGR2; CXCL2; EPGN; TNFSF4
GO:0030334	regulation of cell migration	biological_process	1	56	55	16260	0.0153939	0.0214582	5.27922	NEXN
GO:0004871	signal transducer activity	molecular_function	2	56	153	16260	0.015739	0.0218656	3.79552	LOC102165831; HMOX1
GO:0001525	angiogenesis	biological_process	2	56	156	16260	0.0165696	0.0229425	3.72253	PIK3CG; EPGN
GO:0003777	microtubule motor activity	molecular_function	1	56	59	16260	0.0175822	0.0242634	4.92131	DNAH17
GO:0000226	microtubule cytoskeleton organization	biological_process	1	56	60	16260	0.0181487	0.0248793	4.83929	MAP1A
GO:0009952	anterior/posterior pattern specification	biological_process	1	56	60	16260	0.0181487	0.0248793	4.83929	TCF15
GO:0005581	collagen trimer	cellular_component	1	56	61	16260	0.0187229	0.0254977	4.75995	COL14A1
GO:0019898	extrinsic component of membrane	cellular_component	1	56	61	16260	0.0187229	0.0254977	4.75995	WDFY4
GO:0005604	basement membrane	cellular_component	1	56	62	16260	0.0193048	0.0259486	4.68318	SPN
GO:0007169	transmembrane receptor protein tyrosine kinase signaling pathway	biological_process	1	56	62	16260	0.0193048	0.0259486	4.68318	LOC102165831
GO:0016042	lipid catabolic process	biological_process	1	56	62	16260	0.0193048	0.0259486	4.68318	PLB1
GO:0007018	microtubule-based movement	biological_process	1	56	62	16260	0.0193048	0.0259486	4.68318	DNAH17
GO:0016337	single organismal cell-cell adhesion	biological_process	1	56	63	16260	0.0198942	0.0266544	4.60884	COL14A1
GO:0060070	canonical Wnt signaling pathway	biological_process	1	56	64	16260	0.0204911	0.0273656	4.53683	MYC
GO:0051091	positive regulation of sequence-specific DNA binding transcription factor activity	biological_process	1	56	68	16260	0.0229528	0.0305546	4.26996	NEUROG2
GO:0008022	protein C-terminus binding	molecular_function	1	56	69	16260	0.0235865	0.0312974	4.20807	DLG2
GO:0001934	positive regulation of protein phosphorylation	biological_process	1	56	71	16260	0.0248752	0.032902	4.08954	SPN
GO:0032403	protein complex binding	molecular_function	1	56	72	16260	0.0255302	0.0336609	4.03274	MYC
GO:0010468	regulation of gene expression	biological_process	1	56	74	16260	0.0268612	0.0353033	3.92375	TCF15
GO:0007417	central nervous system development	biological_process	1	56	76	16260	0.0282197	0.0369714	3.82049	LOC102165831
GO:0030182	neuron differentiation	biological_process	1	56	77	16260	0.0289092	0.0377553	3.77087	NEUROG2
GO:0051015	actin filament binding	molecular_function	1	56	79	16260	0.0303084	0.0394581	3.67541	NEXN
GO:0016324	apical plasma membrane	cellular_component	2	56	198	16260	0.0307638	0.0399254	2.9329	PLB1; DUOX1
GO:0019221	cytokine-mediated signaling pathway	biological_process	1	56	82	16260	0.0324568	0.041991	3.54094	DUOX1
GO:0030018	Z disc	cellular_component	1	56	84	16260	0.0339216	0.0437493	3.45663	NEXN
GO:0004888	transmembrane signaling receptor activity	molecular_function	1	56	85	16260	0.0346636	0.0445674	3.41597	SPN
GO:0008285	negative regulation of cell proliferation	biological_process	2	56	214	16260	0.037429	0.0478693	2.71362	IFIT3; SPRY1
GO:0000922	spindle pole	cellular_component	1	56	89	16260	0.0376942	0.0478693	3.26244	TTC28
GO:0004867	serine-type endopeptidase inhibitor activity	molecular_function	1	56	89	16260	0.0376942	0.0478693	3.26244	SERPINB7
GO:0005215	transporter activity	molecular_function	1	56	89	16260	0.0376942	0.0478693	3.26244	RBP2
GO:0005578	proteinaceous extracellular matrix	cellular_component	2	56	215	16260	0.0378684	0.0479435	2.701	COL14A1; VIT
GO:0007605	sensory perception of sound	biological_process	1	56	92	16260	0.0400317	0.0505278	3.15606	OTOGL
GO:0016887	ATPase activity	molecular_function	1	56	93	16260	0.0408228	0.0513698	3.12212	DNAH17
GO:0005938	cell cortex	cellular_component	1	56	94	16260	0.0416199	0.0520564	3.08891	BFSP1
GO:0042493	response to drug	biological_process	1	56	94	16260	0.0416199	0.0520564	3.08891	MYC
GO:0012505	endomembrane system	cellular_component	1	56	99	16260	0.0456927	0.0568676	2.9329	WDFY4
GO:0006954	inflammatory response	biological_process	2	56	232	16260	0.0457413	0.0568676	2.50308	CXCL2; PIK3CG
GO:0006457	protein folding	biological_process	1	56	100	16260	0.0465244	0.0576679	2.90357	PPIF
GO:0005783	endoplasmic reticulum	cellular_component	4	56	580	16260	0.0488551	0.0603762	2.00246	RSAD2; HMOX1; AGR2; PHEX
GO:0030496	midbody	cellular_component	1	56	104	16260	0.0499065	0.0613095	2.7919	TTC28
GO:0004222	metalloendopeptidase activity	molecular_function	1	56	104	16260	0.0499065	0.0613095	2.7919	PHEX
GO:0005819	spindle	cellular_component	1	56	105	16260	0.0507657	0.061997	2.76531	MYC
GO:0042981	regulation of apoptotic process	biological_process	1	56	105	16260	0.0507657	0.061997	2.76531	MYC
GO:0030198	extracellular matrix organization	biological_process	1	56	109	16260	0.0542555	0.066064	2.66383	COL14A1
GO:0005788	endoplasmic reticulum lumen	cellular_component	1	56	113	16260	0.0578282	0.0702079	2.56953	COL14A1
GO:0043123	positive regulation of I-kappaB kinase/NF-kappaB signaling	biological_process	1	56	115	16260	0.0596448	0.0722016	2.52484	HMOX1
GO:0006897	endocytosis	biological_process	1	56	116	16260	0.0605604	0.0728838	2.50308	PIK3CG
GO:0001701	in utero embryonic development	biological_process	1	56	116	16260	0.0605604	0.0728838	2.50308	SOX6
GO:0005874	microtubule	cellular_component	2	56	262	16260	0.0614482	0.0737378	2.21647	MAP1A; DNAH17
GO:0048471	perinuclear region of cytoplasm	cellular_component	3	56	439	16260	0.0642242	0.0768464	1.98422	LOC102165484; HMOX1; PHEX
GO:0046982	protein heterodimerization activity	molecular_function	1	56	126	16260	0.0699782	0.0834898	2.30442	DLG2
GO:0016323	basolateral plasma membrane	cellular_component	1	56	129	16260	0.0728922	0.0867166	2.25083	SLC26A7
GO:0045087	innate immune response	biological_process	2	56	283	16260	0.0737562	0.087493	2.05199	RSAD2; IFIT3
GO:0005576	extracellular region	cellular_component	5	56	870	16260	0.0776287	0.0918237	1.66872	COL14A1; PLAC9; ISG15; OTOGL; GBP1
GO:0006508	proteolysis	biological_process	1	56	136	16260	0.0798414	0.0941719	2.13498	PHEX
GO:0006974	cellular response to DNA damage stimulus	biological_process	1	56	137	16260	0.0808506	0.0950914	2.1194	MYC
GO:0005737	cytoplasm	cellular_component	18	56	4042	16260	0.0811573	0.0951817	1.29303	LOC102165484; TTC28; MAP1A; SERPINB7; IVL; IFIT3; ISG15; PIK3CG; DLG2; SPRY1; PRICKLE2; RBP2; ZFAND2A; IFI44; MPV17L; RGS4; DNAH17; CRYAB
GO:0010628	positive regulation of gene expression	biological_process	1	56	138	16260	0.0818639	0.0957392	2.10404	AGR2
GO:0014069	postsynaptic density	cellular_component	1	56	140	16260	0.0839024	0.0978467	2.07398	DLG2
GO:0008134	transcription factor binding	molecular_function	1	56	141	16260	0.0849275	0.098764	2.05927	HES2
GO:0005198	structural molecule activity	molecular_function	1	56	147	16260	0.0911579	0.105417	1.97522	MAP1A
GO:0004252	serine-type endopeptidase activity	molecular_function	1	56	147	16260	0.0911579	0.105417	1.97522	TMPRSS13
GO:0005102	receptor binding	molecular_function	1	56	148	16260	0.0922093	0.106336	1.96187	TNFSF4
GO:0044212	transcription regulatory region DNA binding	molecular_function	1	56	149	16260	0.0932642	0.107254	1.94871	SOX6
GO:0007268	chemical synaptic transmission	biological_process	1	56	158	16260	0.102915	0.118025	1.8377	DLG2
GO:0009986	cell surface	cellular_component	2	56	328	16260	0.103463	0.118325	1.77047	SPN; TNFSF4
GO:0045892	negative regulation of transcription, DNA-templated	biological_process	2	56	336	16260	0.109181	0.124521	1.72832	HES2; TNFSF4
GO:0007166	cell surface receptor signaling pathway	biological_process	1	56	167	16260	0.11283	0.128328	1.73867	SPN
GO:0045211	postsynaptic membrane	cellular_component	1	56	171	16260	0.117314	0.133063	1.69799	DLG2
GO:0005887	integral component of plasma membrane	cellular_component	5	56	977	16260	0.118301	0.133816	1.48596	SPN; GPR3; SLCO4A1; EPGN; TNFSF4
GO:0006915	apoptotic process	biological_process	2	56	350	16260	0.11948	0.13452	1.65918	LOC102165484; HMOX1
GO:0043005	neuron projection	cellular_component	1	56	173	16260	0.119574	0.13452	1.67836	FAM107A
GO:0031965	nuclear membrane	cellular_component	1	56	179	16260	0.126417	0.141833	1.62211	PRICKLE2
GO:0003924	GTPase activity	molecular_function	1	56	184	16260	0.13219	0.14791	1.57803	GBP1
GO:0007067	mitotic nuclear division	biological_process	1	56	189	16260	0.138025	0.154022	1.53628	TTC28
GO:0005759	mitochondrial matrix	cellular_component	1	56	209	16260	0.161895	0.17969	1.38927	PPIF
GO:0043025	neuronal cell body	cellular_component	1	56	209	16260	0.161895	0.17969	1.38927	DLG2
GO:0000139	Golgi membrane	cellular_component	2	56	407	16260	0.164794	0.182419	1.42682	GCNT3; GBP1
GO:0005096	GTPase activator activity	molecular_function	1	56	216	16260	0.170424	0.188148	1.34425	RGS4
GO:0030425	dendrite	cellular_component	1	56	236	16260	0.195183	0.214909	1.23033	DLG2
GO:0005886	plasma membrane	cellular_component	11	56	2680	16260	0.202437	0.222305	1.19176	SPN; LOC102165484; LOC102165831; BFSP1; HMOX1; SLCO4A1; PIK3CG; PLB1; TNFSF4; RGS4; GBP1
GO:0005925	focal adhesion	cellular_component	1	56	247	16260	0.208999	0.228903	1.17553	NEXN
GO:0004674	protein serine/threonine kinase activity	molecular_function	1	56	249	16260	0.211522	0.231056	1.16609	PIK3CG
GO:0007165	signal transduction	biological_process	2	56	472	16260	0.221623	0.241452	1.23033	SPN; TNFSF4
GO:0051301	cell division	biological_process	1	56	280	16260	0.250963	0.2727	1.03699	TTC28
GO:0005856	cytoskeleton	cellular_component	1	56	285	16260	0.257361	0.27892	1.0188	NEXN
GO:0045944	positive regulation of transcription from RNA polymerase II promoter	biological_process	2	56	552	16260	0.296022	0.319982	1.05202	SOX6; MYC
GO:0042802	identical protein binding	molecular_function	1	56	319	16260	0.300874	0.32438	0.91021	SRM
GO:0005813	centrosome	cellular_component	1	56	325	16260	0.308529	0.331769	0.893407	TTC28
GO:0045893	positive regulation of transcription, DNA-templated	biological_process	1	56	343	16260	0.331399	0.355438	0.846522	MYC
GO:0005525	GTP binding	molecular_function	1	56	348	16260	0.337719	0.361281	0.83436	GBP1
GO:0043565	sequence-specific DNA binding	molecular_function	1	56	372	16260	0.367807	0.392454	0.78053	SOX6
GO:0003723	RNA binding	molecular_function	1	56	382	16260	0.3802	0.404634	0.760097	IFIT3
GO:0003700	transcription factor activity, sequence-specific DNA binding	molecular_function	2	56	644	16260	0.383339	0.406929	0.90173	SOX6; MYC
GO:0030054	cell junction	cellular_component	1	56	390	16260	0.390045	0.412989	0.744505	DLG2
GO:0007275	multicellular organism development	biological_process	1	56	396	16260	0.397386	0.419688	0.733225	SPRY1
GO:0006355	regulation of transcription, DNA-templated	biological_process	3	56	943	16260	0.409767	0.431663	0.923724	SOX6; MYC; TCF15
GO:0030154	cell differentiation	biological_process	1	56	408	16260	0.411949	0.43286	0.71166	AGR2
GO:0004930	G-protein coupled receptor activity	molecular_function	1	56	416	16260	0.421567	0.441844	0.697974	GPR3
GO:0005789	endoplasmic reticulum membrane	cellular_component	2	56	702	16260	0.437474	0.457359	0.827228	RSAD2; HMOX1
GO:0000122	negative regulation of transcription from RNA polymerase II promoter	biological_process	1	56	435	16260	0.444093	0.46311	0.667488	SOX6
GO:0005622	intracellular	cellular_component	1	56	439	16260	0.448776	0.466818	0.661406	EPGN
GO:0006351	transcription, DNA-templated	biological_process	5	56	1583	16260	0.466874	0.484426	0.91711	NEUROG2; SOX6; MYC; TCF15; HES2
GO:0003677	DNA binding	molecular_function	3	56	1111	16260	0.538123	0.556838	0.784043	SOX6; MYC; TCF15
GO:0046872	metal ion binding	molecular_function	5	56	1701	16260	0.539352	0.556838	0.85349	RSAD2; HMOX1; HPDL; PHEX; CRYAB
GO:0005739	mitochondrion	cellular_component	2	56	889	16260	0.597451	0.615285	0.653222	IFIT3; AGR2
GO:0016021	integral component of membrane	cellular_component	10	56	3322	16260	0.611017	0.627695	0.874043	GCNT3; TMPRSS13; WDFY4; PLB1; TMEM177; DUOX1; PHEX; MPV17L; SLC26A7; CD5
GO:0005509	calcium ion binding	molecular_function	1	56	596	16260	0.613705	0.628896	0.487176	DUOX1
GO:0005524	ATP binding	molecular_function	3	56	1224	16260	0.616632	0.630335	0.71166	PIK3CG; HSPA6; DNAH17
GO:0005794	Golgi apparatus	cellular_component	1	56	606	16260	0.622873	0.635146	0.479137	PHEX
GO:0005730	nucleolus	cellular_component	1	56	615	16260	0.630984	0.641836	0.472125	MYC
GO:0008270	zinc ion binding	molecular_function	2	56	950	16260	0.643102	0.652559	0.611278	PRICKLE2; ZFAND2A
GO:0016020	membrane	cellular_component	3	56	1281	16260	0.653104	0.661088	0.679993	SPN; DLG2; SPRY1
GO:0070062	extracellular exosome	cellular_component	4	56	1669	16260	0.694007	0.700778	0.695883	SPN; GCNT3; COL14A1; CRYAB
GO:0044822	poly(A) RNA binding	molecular_function	1	56	785	16260	0.7601	0.765648	0.369882	COL14A1
GO:0005634	nucleus	cellular_component	9	56	4024	16260	0.91608	0.920527	0.649407	NEUROG2; HMOX1; SOX6; FAM107A; MYC; TCF15; HES2; ZFAND2A; CRYAB
GO:0005654	nucleoplasm	cellular_component	2	56	1634	16260	0.930001	0.932252	0.355394	SOX6; MYC
GO:0005829	cytosol	cellular_component	2	56	1847	16260	0.961142	0.961142	0.314409	LOC102165484; LOC102165831
