# Supplementary material for: Melatonin Alleviates Oxidative Stress Induced by H2O2 in Porcine Trophectoderm Cells
Source: Antioxidants (Basel). 2022 May 25;11(6):1047. doi: 10.3390/antiox11061047 (PMC9219737; doi:10.3390/antiox11061047)
Supplement: Supplementary file 1 [file antioxidants-11-01047-s001.zip › Supplementary Materials/Table S2.xls]

## Sheet: enrichment-go-MT_H2O2-vs-H2O2
id	term	category	ListHits	ListTotal	PopHits	PopTotal	pval	padj	Enrichment_score	Gene
GO:0035373	chondroitin sulfate proteoglycan binding	molecular_function	1	72	1	16260	0	0	225.833	SEMA5A
GO:0045545	syndecan binding	molecular_function	1	72	1	16260	0	0	225.833	SEMA5A
GO:1990256	signal clustering	biological_process	1	72	1	16260	0	0	225.833	SEMA5A
GO:0001869	negative regulation of complement activation, lectin pathway	biological_process	1	72	1	16260	0	0	225.833	A2M
GO:0008113	peptide-methionine (S)-S-oxide reductase activity	molecular_function	1	72	1	16260	0	0	225.833	MSRA
GO:0032730	positive regulation of interleukin-1 alpha production	biological_process	1	72	1	16260	0	0	225.833	ISL1
GO:0060379	cardiac muscle cell myoblast differentiation	biological_process	1	72	1	16260	0	0	225.833	ISL1
GO:0071657	positive regulation of granulocyte colony-stimulating factor production	biological_process	1	72	1	16260	0	0	225.833	ISL1
GO:0003171	atrioventricular valve development	biological_process	1	72	1	16260	0	0	225.833	PITX2
GO:0003350	pulmonary myocardium development	biological_process	1	72	1	16260	0	0	225.833	PITX2
GO:0021763	subthalamic nucleus development	biological_process	1	72	1	16260	0	0	225.833	PITX2
GO:0060578	superior vena cava morphogenesis	biological_process	1	72	1	16260	0	0	225.833	PITX2
GO:0061325	cell proliferation involved in outflow tract morphogenesis	biological_process	1	72	1	16260	0	0	225.833	PITX2
GO:0030167	proteoglycan catabolic process	biological_process	1	72	1	16260	0	0	225.833	ADAMTS12
GO:1902203	negative regulation of hepatocyte growth factor receptor signaling pathway	biological_process	1	72	1	16260	0	0	225.833	ADAMTS12
GO:1902548	negative regulation of cellular response to vascular endothelial growth factor stimulus	biological_process	1	72	1	16260	0	0	225.833	ADAMTS12
GO:2001113	negative regulation of cellular response to hepatocyte growth factor stimulus	biological_process	1	72	1	16260	0	0	225.833	ADAMTS12
GO:0016534	cyclin-dependent protein kinase 5 activator activity	molecular_function	1	72	1	16260	0	0	225.833	CDK5R1
GO:0021722	superior olivary nucleus maturation	biological_process	1	72	1	16260	0	0	225.833	CDK5R1
GO:0042008	interleukin-18 receptor activity	molecular_function	1	72	1	16260	0	0	225.833	IL18R1
GO:0010879	cholesterol transport involved in cholesterol storage	biological_process	1	72	1	16260	0	0	225.833	STARD4
GO:0004185	serine-type carboxypeptidase activity	molecular_function	2	72	12	16260	1.77982e-05	0.000222144	37.6389	CPE; PRSS16
GO:0043388	positive regulation of DNA binding	biological_process	2	72	12	16260	1.77982e-05	0.000222144	37.6389	ISL1; PITX2
GO:0045098	type III intermediate filament	cellular_component	1	72	2	16260	1.93364e-05	0.000222144	112.917	PRPH
GO:0030070	insulin processing	biological_process	1	72	2	16260	1.93364e-05	0.000222144	112.917	CPE
GO:0045586	regulation of gamma-delta T cell differentiation	biological_process	1	72	2	16260	1.93364e-05	0.000222144	112.917	EGR3
GO:0021536	diencephalon development	biological_process	1	72	2	16260	1.93364e-05	0.000222144	112.917	SEMA5A
GO:0048305	immunoglobulin secretion	biological_process	1	72	2	16260	1.93364e-05	0.000222144	112.917	LAX1
GO:0047017	prostaglandin-F synthase activity	molecular_function	1	72	2	16260	1.93364e-05	0.000222144	112.917	FAM213B
GO:0097201	negative regulation of transcription from RNA polymerase II promoter in response to stress	biological_process	1	72	2	16260	1.93364e-05	0.000222144	112.917	DNAJB1
GO:0003266	regulation of secondary heart field cardioblast proliferation	biological_process	1	72	2	16260	1.93364e-05	0.000222144	112.917	ISL1
GO:0048880	sensory system development	biological_process	1	72	2	16260	1.93364e-05	0.000222144	112.917	ISL1
GO:0003253	cardiac neural crest cell migration involved in outflow tract morphogenesis	biological_process	1	72	2	16260	1.93364e-05	0.000222144	112.917	PITX2
GO:0021855	hypothalamus cell migration	biological_process	1	72	2	16260	1.93364e-05	0.000222144	112.917	PITX2
GO:0035886	vascular smooth muscle cell differentiation	biological_process	1	72	2	16260	1.93364e-05	0.000222144	112.917	PITX2
GO:0035993	deltoid tuberosity development	biological_process	1	72	2	16260	1.93364e-05	0.000222144	112.917	PITX2
GO:0060460	left lung morphogenesis	biological_process	1	72	2	16260	1.93364e-05	0.000222144	112.917	PITX2
GO:0060577	pulmonary vein morphogenesis	biological_process	1	72	2	16260	1.93364e-05	0.000222144	112.917	PITX2
GO:0006776	vitamin A metabolic process	biological_process	1	72	2	16260	1.93364e-05	0.000222144	112.917	RBP2
GO:0016533	cyclin-dependent protein kinase 5 holoenzyme complex	cellular_component	1	72	2	16260	1.93364e-05	0.000222144	112.917	CDK5R1
GO:0045063	T-helper 1 cell differentiation	biological_process	1	72	2	16260	1.93364e-05	0.000222144	112.917	IL18R1
GO:0032367	intracellular cholesterol transport	biological_process	1	72	2	16260	1.93364e-05	0.000222144	112.917	STARD4
GO:0070859	positive regulation of bile acid biosynthetic process	biological_process	1	72	2	16260	1.93364e-05	0.000222144	112.917	STARD4
GO:0021983	pituitary gland development	biological_process	2	72	13	16260	2.30641e-05	0.000258947	34.7436	ISL1; PITX2
GO:0007413	axonal fasciculation	biological_process	2	72	16	16260	4.47314e-05	0.000426483	28.2292	SEMA5A; CDK5R1
GO:0016402	pristanoyl-CoA oxidase activity	molecular_function	1	72	3	16260	5.78428e-05	0.000426483	75.2778	ACOXL
GO:0015811	L-cystine transport	biological_process	1	72	3	16260	5.78428e-05	0.000426483	75.2778	SLC7A9
GO:2000035	regulation of stem cell division	biological_process	1	72	3	16260	5.78428e-05	0.000426483	75.2778	LOC100525624
GO:0070307	lens fiber cell development	biological_process	1	72	3	16260	5.78428e-05	0.000426483	75.2778	VIM
GO:0086056	voltage-gated calcium channel activity involved in AV node cell action potential	molecular_function	1	72	3	16260	5.78428e-05	0.000426483	75.2778	LOC100624251
GO:0098912	membrane depolarization during atrial cardiac muscle cell action potential	biological_process	1	72	3	16260	5.78428e-05	0.000426483	75.2778	LOC100624251
GO:2001028	positive regulation of endothelial cell chemotaxis	biological_process	1	72	3	16260	5.78428e-05	0.000426483	75.2778	SEMA5A
GO:0050851	antigen receptor-mediated signaling pathway	biological_process	1	72	3	16260	5.78428e-05	0.000426483	75.2778	LAX1
GO:0021513	spinal cord dorsal/ventral patterning	biological_process	1	72	3	16260	5.78428e-05	0.000426483	75.2778	INTU
GO:0000221	vacuolar proton-transporting V-type ATPase, V1 domain	cellular_component	1	72	3	16260	5.78428e-05	0.000426483	75.2778	ATP6V1C2
GO:0021524	visceral motor neuron differentiation	biological_process	1	72	3	16260	5.78428e-05	0.000426483	75.2778	ISL1
GO:0021559	trigeminal nerve development	biological_process	1	72	3	16260	5.78428e-05	0.000426483	75.2778	ISL1
GO:0032731	positive regulation of interleukin-1 beta production	biological_process	1	72	3	16260	5.78428e-05	0.000426483	75.2778	ISL1
GO:0048936	peripheral nervous system neuron axonogenesis	biological_process	1	72	3	16260	5.78428e-05	0.000426483	75.2778	ISL1
GO:0060913	cardiac cell fate determination	biological_process	1	72	3	16260	5.78428e-05	0.000426483	75.2778	ISL1
GO:0090074	negative regulation of protein homodimerization activity	biological_process	1	72	3	16260	5.78428e-05	0.000426483	75.2778	ISL1
GO:0022839	ion gated channel activity	molecular_function	1	72	3	16260	5.78428e-05	0.000426483	75.2778	ASIC1
GO:0044736	acid-sensing ion channel activity	molecular_function	1	72	3	16260	5.78428e-05	0.000426483	75.2778	ASIC1
GO:0061031	endodermal digestive tract morphogenesis	biological_process	1	72	3	16260	5.78428e-05	0.000426483	75.2778	PITX2
GO:1901509	regulation of endothelial tube morphogenesis	biological_process	1	72	3	16260	5.78428e-05	0.000426483	75.2778	ADAMTS12
GO:0043292	contractile fiber	cellular_component	1	72	3	16260	5.78428e-05	0.000426483	75.2778	CDK5R1
GO:1900122	positive regulation of receptor binding	biological_process	1	72	3	16260	5.78428e-05	0.000426483	75.2778	PLCL1
GO:0030286	dynein complex	cellular_component	2	72	19	16260	7.66662e-05	0.000556957	23.7719	DNAH8; DNAH10
GO:0015184	L-cystine transmembrane transporter activity	molecular_function	1	72	4	16260	0.000115354	0.000730573	56.4583	SLC7A9
GO:0003214	cardiac left ventricle morphogenesis	biological_process	1	72	4	16260	0.000115354	0.000730573	56.4583	CPE
GO:0002043	blood vessel endothelial cell proliferation involved in sprouting angiogenesis	biological_process	1	72	4	16260	0.000115354	0.000730573	56.4583	SEMA5A
GO:0043395	heparan sulfate proteoglycan binding	molecular_function	1	72	4	16260	0.000115354	0.000730573	56.4583	SEMA5A
GO:0030091	protein repair	biological_process	1	72	4	16260	0.000115354	0.000730573	56.4583	MSRA
GO:0046929	negative regulation of neurotransmitter secretion	biological_process	1	72	4	16260	0.000115354	0.000730573	56.4583	ASIC1
GO:0055009	atrial cardiac muscle tissue morphogenesis	biological_process	1	72	4	16260	0.000115354	0.000730573	56.4583	PITX2
GO:2000288	positive regulation of myoblast proliferation	biological_process	1	72	4	16260	0.000115354	0.000730573	56.4583	PITX2
GO:0033136	serine phosphorylation of STAT3 protein	biological_process	1	72	4	16260	0.000115354	0.000730573	56.4583	CDK5R1
GO:0004908	interleukin-1 receptor activity	molecular_function	1	72	4	16260	0.000115354	0.000730573	56.4583	IL18R1
GO:0003777	microtubule motor activity	molecular_function	3	72	59	16260	0.000133806	0.000836713	11.4831	DNAH8; KIF5C; DNAH10
GO:0001105	RNA polymerase II transcription coactivator activity	molecular_function	2	72	23	16260	0.000138349	0.000854305	19.6377	ISL1; PITX2
GO:0005212	structural constituent of eye lens	molecular_function	2	72	24	16260	0.000157611	0.000961236	18.8194	BFSP1; VIM
GO:0007018	microtubule-based movement	biological_process	3	72	62	16260	0.000162373	0.000966348	10.9274	DNAH8; KIF5C; DNAH10
GO:0071442	positive regulation of histone H3-K14 acetylation	biological_process	1	72	5	16260	0.000191705	0.000966348	45.1667	LOC100525624
GO:0060020	Bergmann glial cell differentiation	biological_process	1	72	5	16260	0.000191705	0.000966348	45.1667	VIM
GO:0060385	axonogenesis involved in innervation	biological_process	1	72	5	16260	0.000191705	0.000966348	45.1667	NPTX1
GO:0035767	endothelial cell chemotaxis	biological_process	1	72	5	16260	0.000191705	0.000966348	45.1667	EGR3
GO:1901385	regulation of voltage-gated calcium channel activity	biological_process	1	72	5	16260	0.000191705	0.000966348	45.1667	LOC100624251
GO:0048842	positive regulation of axon extension involved in axon guidance	biological_process	1	72	5	16260	0.000191705	0.000966348	45.1667	SEMA5A
GO:0051782	negative regulation of cell division	biological_process	1	72	5	16260	0.000191705	0.000966348	45.1667	INTU
GO:0003139	secondary heart field specification	biological_process	1	72	5	16260	0.000191705	0.000966348	45.1667	ISL1
GO:0021520	spinal cord motor neuron cell fate specification	biological_process	1	72	5	16260	0.000191705	0.000966348	45.1667	ISL1
GO:0050915	sensory perception of sour taste	biological_process	1	72	5	16260	0.000191705	0.000966348	45.1667	ASIC1
GO:0036157	outer dynein arm	cellular_component	1	72	5	16260	0.000191705	0.000966348	45.1667	DNAH8
GO:0002074	extraocular skeletal muscle development	biological_process	1	72	5	16260	0.000191705	0.000966348	45.1667	PITX2
GO:0033189	response to vitamin A	biological_process	1	72	5	16260	0.000191705	0.000966348	45.1667	PITX2
GO:0055015	ventricular cardiac muscle cell development	biological_process	1	72	5	16260	0.000191705	0.000966348	45.1667	PITX2
GO:0061072	iris morphogenesis	biological_process	1	72	5	16260	0.000191705	0.000966348	45.1667	PITX2
GO:0001696	gastric acid secretion	biological_process	1	72	5	16260	0.000191705	0.000966348	45.1667	SLC26A7
GO:0032729	positive regulation of interferon-gamma production	biological_process	2	72	26	16260	0.000201183	0.00100388	17.3718	ISL1; IL18R1
GO:2000617	positive regulation of histone H3-K9 acetylation	biological_process	1	72	6	16260	0.000286732	0.0012535	37.6389	LOC100525624
GO:0033089	positive regulation of T cell differentiation in thymus	biological_process	1	72	6	16260	0.000286732	0.0012535	37.6389	EGR3
GO:0008331	high voltage-gated calcium channel activity	molecular_function	1	72	6	16260	0.000286732	0.0012535	37.6389	LOC100624251
GO:1990454	L-type voltage-gated calcium channel complex	cellular_component	1	72	6	16260	0.000286732	0.0012535	37.6389	LOC100624251
GO:0008343	adult feeding behavior	biological_process	1	72	6	16260	0.000286732	0.0012535	37.6389	DMBX1
GO:0035413	positive regulation of catenin import into nucleus	biological_process	1	72	6	16260	0.000286732	0.0012535	37.6389	SEMA5A
GO:0031103	axon regeneration	biological_process	1	72	6	16260	0.000286732	0.0012535	37.6389	ISL1
GO:0032725	positive regulation of granulocyte macrophage colony-stimulating factor production	biological_process	1	72	6	16260	0.000286732	0.0012535	37.6389	ISL1
GO:0071467	cellular response to pH	biological_process	1	72	6	16260	0.000286732	0.0012535	37.6389	ASIC1
GO:0035253	ciliary rootlet	cellular_component	1	72	6	16260	0.000286732	0.0012535	37.6389	KIF5C
GO:0030101	natural killer cell activation	biological_process	1	72	6	16260	0.000286732	0.0012535	37.6389	IL18R1
GO:0033135	regulation of peptidyl-serine phosphorylation	biological_process	1	72	6	16260	0.000286732	0.0012535	37.6389	PLCL1
GO:0010873	positive regulation of cholesterol esterification	biological_process	1	72	6	16260	0.000286732	0.0012535	37.6389	STARD4
GO:0070508	cholesterol import	biological_process	1	72	6	16260	0.000286732	0.0012535	37.6389	STARD4
GO:0030915	Smc5-Smc6 complex	cellular_component	1	72	7	16260	0.000400274	0.00154481	32.2619	EID3
GO:0030836	positive regulation of actin filament depolymerization	biological_process	1	72	7	16260	0.000400274	0.00154481	32.2619	SEMA5A
GO:0050918	positive chemotaxis	biological_process	1	72	7	16260	0.000400274	0.00154481	32.2619	SEMA5A
GO:0016616	oxidoreductase activity, acting on the CH-OH group of donors, NAD or NADP as acceptor	molecular_function	1	72	7	16260	0.000400274	0.00154481	32.2619	FAM213B
GO:0008553	hydrogen-exporting ATPase activity, phosphorylative mechanism	molecular_function	1	72	7	16260	0.000400274	0.00154481	32.2619	ATP6V1C2
GO:0051090	regulation of sequence-specific DNA binding transcription factor activity	biological_process	1	72	7	16260	0.000400274	0.00154481	32.2619	C1H14orf39
GO:0004983	neuropeptide Y receptor activity	molecular_function	1	72	7	16260	0.000400274	0.00154481	32.2619	GPR83
GO:0003203	endocardial cushion morphogenesis	biological_process	1	72	7	16260	0.000400274	0.00154481	32.2619	ISL1
GO:0009268	response to pH	biological_process	1	72	7	16260	0.000400274	0.00154481	32.2619	ASIC1
GO:0031076	embryonic camera-type eye development	biological_process	1	72	7	16260	0.000400274	0.00154481	32.2619	PITX2
GO:0090331	negative regulation of platelet aggregation	biological_process	1	72	7	16260	0.000400274	0.00154481	32.2619	ADAMTS18
GO:0030517	negative regulation of axon extension	biological_process	1	72	7	16260	0.000400274	0.00154481	32.2619	CDK5R1
GO:0004629	phospholipase C activity	molecular_function	1	72	7	16260	0.000400274	0.00154481	32.2619	PLCL1
GO:0032228	regulation of synaptic transmission, GABAergic	biological_process	1	72	7	16260	0.000400274	0.00154481	32.2619	PLCL1
GO:0017127	cholesterol transporter activity	molecular_function	1	72	7	16260	0.000400274	0.00154481	32.2619	STARD4
GO:0001755	neural crest cell migration	biological_process	2	72	35	16260	0.000492177	0.00186448	12.9048	SEMA5A; ISL1
GO:0097345	mitochondrial outer membrane permeabilization	biological_process	1	72	8	16260	0.00053217	0.00186448	28.2292	RTL10
GO:0003215	cardiac right ventricle morphogenesis	biological_process	1	72	8	16260	0.00053217	0.00186448	28.2292	ISL1
GO:0033147	negative regulation of intracellular estrogen receptor signaling pathway	biological_process	1	72	8	16260	0.00053217	0.00186448	28.2292	ISL1
GO:0035066	positive regulation of histone acetylation	biological_process	1	72	8	16260	0.00053217	0.00186448	28.2292	ISL1
GO:0015280	ligand-gated sodium channel activity	molecular_function	1	72	8	16260	0.00053217	0.00186448	28.2292	ASIC1
GO:0007520	myoblast fusion	biological_process	1	72	8	16260	0.00053217	0.00186448	28.2292	PITX2
GO:0070986	left/right axis specification	biological_process	1	72	8	16260	0.00053217	0.00186448	28.2292	PITX2
GO:0006996	organelle organization	biological_process	1	72	8	16260	0.00053217	0.00186448	28.2292	KIF5C
GO:0016918	retinal binding	molecular_function	1	72	8	16260	0.00053217	0.00186448	28.2292	RBP2
GO:0035024	negative regulation of Rho protein signal transduction	biological_process	1	72	8	16260	0.00053217	0.00186448	28.2292	SCAI
GO:0035235	ionotropic glutamate receptor signaling pathway	biological_process	1	72	8	16260	0.00053217	0.00186448	28.2292	CDK5R1
GO:0043539	protein serine/threonine kinase activator activity	molecular_function	1	72	8	16260	0.00053217	0.00186448	28.2292	CDK5R1
GO:0001938	positive regulation of endothelial cell proliferation	biological_process	2	72	38	16260	0.000628373	0.00218603	11.886	EGR3; SEMA5A
GO:0045109	intermediate filament organization	biological_process	1	72	9	16260	0.000682258	0.00220285	25.0926	VIM
GO:0050868	negative regulation of T cell activation	biological_process	1	72	9	16260	0.000682258	0.00220285	25.0926	LAX1
GO:0030278	regulation of ossification	biological_process	1	72	9	16260	0.000682258	0.00220285	25.0926	INTU
GO:0060037	pharyngeal system development	biological_process	1	72	9	16260	0.000682258	0.00220285	25.0926	ISL1
GO:0060413	atrial septum morphogenesis	biological_process	1	72	9	16260	0.000682258	0.00220285	25.0926	ISL1
GO:0071385	cellular response to glucocorticoid stimulus	biological_process	1	72	9	16260	0.000682258	0.00220285	25.0926	ISL1
GO:0010447	response to acidic pH	biological_process	1	72	9	16260	0.000682258	0.00220285	25.0926	ASIC1
GO:0007158	neuron cell-cell adhesion	biological_process	1	72	9	16260	0.000682258	0.00220285	25.0926	CDK5R1
GO:0045296	cadherin binding	molecular_function	1	72	9	16260	0.000682258	0.00220285	25.0926	CDK5R1
GO:0061001	regulation of dendritic spine morphogenesis	biological_process	1	72	9	16260	0.000682258	0.00220285	25.0926	CDK5R1
GO:0008271	secondary active sulfate transmembrane transporter activity	molecular_function	1	72	9	16260	0.000682258	0.00220285	25.0926	SLC26A7
GO:0017148	negative regulation of translation	biological_process	2	72	42	16260	0.000844341	0.00256151	10.754	CAPRIN2; ANG
GO:0072657	protein localization to membrane	biological_process	1	72	10	16260	0.00085038	0.00256151	22.5833	CPE
GO:0014002	astrocyte development	biological_process	1	72	10	16260	0.00085038	0.00256151	22.5833	VIM
GO:0035924	cellular response to vascular endothelial growth factor stimulus	biological_process	1	72	10	16260	0.00085038	0.00256151	22.5833	EGR3
GO:0010839	negative regulation of keratinocyte proliferation	biological_process	1	72	10	16260	0.00085038	0.00256151	22.5833	INTU
GO:0090383	phagosome acidification	biological_process	1	72	10	16260	0.00085038	0.00256151	22.5833	ATP6V1C2
GO:0032735	positive regulation of interleukin-12 production	biological_process	1	72	10	16260	0.00085038	0.00256151	22.5833	ISL1
GO:0004518	nuclease activity	molecular_function	1	72	10	16260	0.00085038	0.00256151	22.5833	STK31
GO:0004540	ribonuclease activity	molecular_function	1	72	10	16260	0.00085038	0.00256151	22.5833	ANG
GO:0042346	positive regulation of NF-kappaB import into nucleus	biological_process	1	72	10	16260	0.00085038	0.00256151	22.5833	IL18R1
GO:0070679	inositol 1,4,5 trisphosphate binding	molecular_function	1	72	10	16260	0.00085038	0.00256151	22.5833	PLCL1
GO:0003995	acyl-CoA dehydrogenase activity	molecular_function	1	72	11	16260	0.00103638	0.00295937	20.5303	ACOXL
GO:0033540	fatty acid beta-oxidation using acyl-CoA oxidase	biological_process	1	72	11	16260	0.00103638	0.00295937	20.5303	ACOXL
GO:0015175	neutral amino acid transmembrane transporter activity	molecular_function	1	72	11	16260	0.00103638	0.00295937	20.5303	SLC7A9
GO:0015804	neutral amino acid transport	biological_process	1	72	11	16260	0.00103638	0.00295937	20.5303	SLC7A9
GO:0002042	cell migration involved in sprouting angiogenesis	biological_process	1	72	11	16260	0.00103638	0.00295937	20.5303	EGR3
GO:0000188	inactivation of MAPK activity	biological_process	1	72	11	16260	0.00103638	0.00295937	20.5303	LAX1
GO:0035116	embryonic hindlimb morphogenesis	biological_process	1	72	11	16260	0.00103638	0.00295937	20.5303	PITX2
GO:0021819	layer formation in cerebral cortex	biological_process	1	72	11	16260	0.00103638	0.00295937	20.5303	CDK5R1
GO:0008239	dipeptidyl-peptidase activity	molecular_function	1	72	11	16260	0.00103638	0.00295937	20.5303	PRSS16
GO:0045666	positive regulation of neuron differentiation	biological_process	2	72	47	16260	0.00117386	0.00327597	9.60993	LOC100525624; BRINP2
GO:0001516	prostaglandin biosynthetic process	biological_process	1	72	12	16260	0.00124009	0.00327597	18.8194	FAM213B
GO:0031069	hair follicle morphogenesis	biological_process	1	72	12	16260	0.00124009	0.00327597	18.8194	INTU
GO:0016241	regulation of macroautophagy	biological_process	1	72	12	16260	0.00124009	0.00327597	18.8194	ATP6V1C2
GO:0033572	transferrin transport	biological_process	1	72	12	16260	0.00124009	0.00327597	18.8194	ATP6V1C2
GO:0097730	non-motile cilium	cellular_component	1	72	12	16260	0.00124009	0.00327597	18.8194	GPR83
GO:0003148	outflow tract septum morphogenesis	biological_process	1	72	12	16260	0.00124009	0.00327597	18.8194	ISL1
GO:0097228	sperm principal piece	cellular_component	1	72	12	16260	0.00124009	0.00327597	18.8194	DNAH8
GO:0008585	female gonad development	biological_process	1	72	12	16260	0.00124009	0.00327597	18.8194	PITX2
GO:0048557	embryonic digestive tract morphogenesis	biological_process	1	72	12	16260	0.00124009	0.00327597	18.8194	PITX2
GO:0008045	motor neuron axon guidance	biological_process	1	72	12	16260	0.00124009	0.00327597	18.8194	KIF5C
GO:0032331	negative regulation of chondrocyte differentiation	biological_process	1	72	12	16260	0.00124009	0.00327597	18.8194	ADAMTS12
GO:0019841	retinol binding	molecular_function	1	72	12	16260	0.00124009	0.00327597	18.8194	RBP2
GO:0007213	G-protein coupled acetylcholine receptor signaling pathway	biological_process	1	72	12	16260	0.00124009	0.00327597	18.8194	CDK5R1
GO:0075713	establishment of integrated proviral latency	biological_process	1	72	13	16260	0.00146137	0.00368325	17.3718	LOC106506534
GO:0052890	oxidoreductase activity, acting on the CH-CH group of donors, with a flavin as acceptor	molecular_function	1	72	13	16260	0.00146137	0.00368325	17.3718	ACOXL
GO:0007422	peripheral nervous system development	biological_process	1	72	13	16260	0.00146137	0.00368325	17.3718	EGR3
GO:0070509	calcium ion import	biological_process	1	72	13	16260	0.00146137	0.00368325	17.3718	LOC100624251
GO:2000352	negative regulation of endothelial cell apoptotic process	biological_process	1	72	13	16260	0.00146137	0.00368325	17.3718	SEMA5A
GO:0061003	positive regulation of dendritic spine morphogenesis	biological_process	1	72	13	16260	0.00146137	0.00368325	17.3718	CAPRIN2
GO:0016922	ligand-dependent nuclear receptor binding	molecular_function	1	72	13	16260	0.00146137	0.00368325	17.3718	ISL1
GO:0060384	innervation	biological_process	1	72	13	16260	0.00146137	0.00368325	17.3718	ISL1
GO:0070207	protein homotrimerization	biological_process	1	72	13	16260	0.00146137	0.00368325	17.3718	ASIC1
GO:0050775	positive regulation of dendrite morphogenesis	biological_process	1	72	14	16260	0.00170006	0.00419914	16.131	CAPRIN2
GO:0008306	associative learning	biological_process	1	72	14	16260	0.00170006	0.00419914	16.131	ASIC1
GO:0008574	ATP-dependent microtubule motor activity, plus-end-directed	molecular_function	1	72	14	16260	0.00170006	0.00419914	16.131	KIF5C
GO:0006401	RNA catabolic process	biological_process	1	72	14	16260	0.00170006	0.00419914	16.131	STK31
GO:0005882	intermediate filament	cellular_component	2	72	54	16260	0.00175633	0.00431655	8.3642	BFSP1; VIM
GO:0042605	peptide antigen binding	molecular_function	1	72	15	16260	0.00195599	0.00453644	15.0556	SLC7A9
GO:0044344	cellular response to fibroblast growth factor stimulus	biological_process	1	72	15	16260	0.00195599	0.00453644	15.0556	EGR3
GO:0098794	postsynapse	cellular_component	1	72	15	16260	0.00195599	0.00453644	15.0556	NPFF
GO:0008589	regulation of smoothened signaling pathway	biological_process	1	72	15	16260	0.00195599	0.00453644	15.0556	INTU
GO:0010575	positive regulation of vascular endothelial growth factor production	biological_process	1	72	15	16260	0.00195599	0.00453644	15.0556	ISL1
GO:0031290	retinal ganglion cell axon guidance	biological_process	1	72	15	16260	0.00195599	0.00453644	15.0556	ISL1
GO:0055010	ventricular cardiac muscle tissue morphogenesis	biological_process	1	72	15	16260	0.00195599	0.00453644	15.0556	ISL1
GO:0060412	ventricular septum morphogenesis	biological_process	1	72	15	16260	0.00195599	0.00453644	15.0556	PITX2
GO:0005537	mannose binding	molecular_function	1	72	15	16260	0.00195599	0.00453644	15.0556	COLEC11
GO:0032502	developmental process	biological_process	1	72	15	16260	0.00195599	0.00453644	15.0556	COLEC11
GO:0070507	regulation of microtubule cytoskeleton organization	biological_process	1	72	15	16260	0.00195599	0.00453644	15.0556	CDK5R1
GO:0004435	phosphatidylinositol phospholipase C activity	molecular_function	1	72	15	16260	0.00195599	0.00453644	15.0556	PLCL1
GO:0004523	RNA-DNA hybrid ribonuclease activity	molecular_function	1	72	16	16260	0.00222903	0.0049601	14.1146	LOC106506534
GO:0097060	synaptic membrane	cellular_component	1	72	16	16260	0.00222903	0.0049601	14.1146	CPE
GO:0051928	positive regulation of calcium ion transport	biological_process	1	72	16	16260	0.00222903	0.0049601	14.1146	LOC100624251
GO:0030215	semaphorin receptor binding	molecular_function	1	72	16	16260	0.00222903	0.0049601	14.1146	SEMA5A
GO:0046961	proton-transporting ATPase activity, rotational mechanism	molecular_function	1	72	16	16260	0.00222903	0.0049601	14.1146	ATP6V1C2
GO:0030331	estrogen receptor binding	molecular_function	1	72	16	16260	0.00222903	0.0049601	14.1146	ISL1
GO:0031016	pancreas development	biological_process	1	72	16	16260	0.00222903	0.0049601	14.1146	ISL1
GO:0071773	cellular response to BMP stimulus	biological_process	1	72	16	16260	0.00222903	0.0049601	14.1146	ADAMTS12
GO:0071158	positive regulation of cell cycle arrest	biological_process	1	72	16	16260	0.00222903	0.0049601	14.1146	CDK5R1
GO:0045766	positive regulation of angiogenesis	biological_process	2	72	59	16260	0.00226583	0.00501937	7.65537	SEMA5A; ISL1
GO:0007420	brain development	biological_process	3	72	126	16260	0.00235515	0.00519395	5.37698	DMBX1; PITX2; CDK5R1
GO:0033539	fatty acid beta-oxidation using acyl-CoA dehydrogenase	biological_process	1	72	17	16260	0.00251902	0.00541041	13.2843	ACOXL
GO:0051881	regulation of mitochondrial membrane potential	biological_process	1	72	17	16260	0.00251902	0.00541041	13.2843	RTL10
GO:0045930	negative regulation of mitotic cell cycle	biological_process	1	72	17	16260	0.00251902	0.00541041	13.2843	BRINP2
GO:0046983	protein dimerization activity	molecular_function	1	72	17	16260	0.00251902	0.00541041	13.2843	ATP6V1C2
GO:0009725	response to hormone	biological_process	1	72	17	16260	0.00251902	0.00541041	13.2843	PITX2
GO:0007214	gamma-aminobutyric acid signaling pathway	biological_process	1	72	17	16260	0.00251902	0.00541041	13.2843	PLCL1
GO:0045880	positive regulation of smoothened signaling pathway	biological_process	1	72	18	16260	0.0028258	0.00599118	12.5463	INTU
GO:0001158	enhancer sequence-specific DNA binding	molecular_function	1	72	18	16260	0.0028258	0.00599118	12.5463	ISL1
GO:0030705	cytoskeleton-dependent intracellular transport	biological_process	1	72	18	16260	0.0028258	0.00599118	12.5463	KIF5C
GO:0015074	DNA integration	biological_process	1	72	19	16260	0.00314922	0.00634987	11.886	LOC106506534
GO:0048589	developmental growth	biological_process	1	72	19	16260	0.00314922	0.00634987	11.886	DMBX1
GO:0007162	negative regulation of cell adhesion	biological_process	1	72	19	16260	0.00314922	0.00634987	11.886	SEMA5A
GO:0045499	chemorepellent activity	molecular_function	1	72	19	16260	0.00314922	0.00634987	11.886	SEMA5A
GO:0048843	negative regulation of axon extension involved in axon guidance	biological_process	1	72	19	16260	0.00314922	0.00634987	11.886	SEMA5A
GO:0048863	stem cell differentiation	biological_process	1	72	19	16260	0.00314922	0.00634987	11.886	A2M
GO:0005184	neuropeptide hormone activity	molecular_function	1	72	19	16260	0.00314922	0.00634987	11.886	NPFF
GO:0001106	RNA polymerase II transcription corepressor activity	molecular_function	1	72	19	16260	0.00314922	0.00634987	11.886	DNAJB1
GO:0042517	positive regulation of tyrosine phosphorylation of Stat3 protein	biological_process	1	72	19	16260	0.00314922	0.00634987	11.886	ISL1
GO:0001569	branching involved in blood vessel morphogenesis	biological_process	1	72	19	16260	0.00314922	0.00634987	11.886	PITX2
GO:0048536	spleen development	biological_process	1	72	19	16260	0.00314922	0.00634987	11.886	PITX2
GO:0015301	anion:anion antiporter activity	molecular_function	1	72	19	16260	0.00314922	0.00634987	11.886	SLC26A7
GO:0007528	neuromuscular junction development	biological_process	1	72	20	16260	0.00348915	0.00689456	11.2917	LOC100624251
GO:0042113	B cell activation	biological_process	1	72	20	16260	0.00348915	0.00689456	11.2917	LAX1
GO:0044458	motile cilium assembly	biological_process	1	72	20	16260	0.00348915	0.00689456	11.2917	INTU
GO:0060173	limb development	biological_process	1	72	20	16260	0.00348915	0.00689456	11.2917	INTU
GO:0051384	response to glucocorticoid	biological_process	1	72	20	16260	0.00348915	0.00689456	11.2917	GPR83
GO:0001568	blood vessel development	biological_process	1	72	21	16260	0.00384542	0.00744956	10.754	FOXS1
GO:0004181	metallocarboxypeptidase activity	molecular_function	1	72	21	16260	0.00384542	0.00744956	10.754	CPE
GO:0060079	excitatory postsynaptic potential	biological_process	1	72	21	16260	0.00384542	0.00744956	10.754	NPFF
GO:0004712	protein serine/threonine/tyrosine kinase activity	molecular_function	1	72	21	16260	0.00384542	0.00744956	10.754	DYRK3
GO:0090314	positive regulation of protein targeting to membrane	biological_process	1	72	21	16260	0.00384542	0.00744956	10.754	CDK5R1
GO:0001764	neuron migration	biological_process	2	72	73	16260	0.00414769	0.00795282	6.18721	PITX2; CDK5R1
GO:0005782	peroxisomal matrix	cellular_component	1	72	22	16260	0.00421789	0.00795282	10.2652	ACOXL
GO:0007274	neuromuscular synaptic transmission	biological_process	1	72	22	16260	0.00421789	0.00795282	10.2652	EGR3
GO:0005891	voltage-gated calcium channel complex	cellular_component	1	72	22	16260	0.00421789	0.00795282	10.2652	LOC100624251
GO:0021915	neural tube development	biological_process	1	72	22	16260	0.00421789	0.00795282	10.2652	INTU
GO:0030177	positive regulation of Wnt signaling pathway	biological_process	1	72	22	16260	0.00421789	0.00795282	10.2652	ATP6V1C2
GO:0035725	sodium ion transmembrane transport	biological_process	1	72	22	16260	0.00421789	0.00795282	10.2652	ASIC1
GO:0040018	positive regulation of multicellular organism growth	biological_process	1	72	23	16260	0.00460642	0.00839695	9.81884	FOXS1
GO:0002088	lens development in camera-type eye	biological_process	1	72	23	16260	0.00460642	0.00839695	9.81884	UNC45B
GO:0005452	inorganic anion exchanger activity	molecular_function	1	72	23	16260	0.00460642	0.00839695	9.81884	SLC22A20
GO:0015347	sodium-independent organic anion transmembrane transporter activity	molecular_function	1	72	23	16260	0.00460642	0.00839695	9.81884	SLC22A20
GO:0030216	keratinocyte differentiation	biological_process	1	72	23	16260	0.00460642	0.00839695	9.81884	INTU
GO:0032755	positive regulation of interleukin-6 production	biological_process	1	72	23	16260	0.00460642	0.00839695	9.81884	ISL1
GO:0001654	eye development	biological_process	1	72	23	16260	0.00460642	0.00839695	9.81884	ADAMTS18
GO:0021549	cerebellum development	biological_process	1	72	23	16260	0.00460642	0.00839695	9.81884	CDK5R1
GO:0043525	positive regulation of neuron apoptotic process	biological_process	1	72	23	16260	0.00460642	0.00839695	9.81884	CDK5R1
GO:0030182	neuron differentiation	biological_process	2	72	77	16260	0.00481712	0.00874874	5.8658	PITX2; CDK5R1
GO:0005777	peroxisome	cellular_component	2	72	78	16260	0.00499406	0.00890419	5.7906	ACOXL; VIM
GO:0000062	fatty-acyl-CoA binding	molecular_function	1	72	24	16260	0.00501086	0.00890419	9.40972	ACOXL
GO:0055088	lipid homeostasis	biological_process	1	72	24	16260	0.00501086	0.00890419	9.40972	ACOXL
GO:0086091	regulation of heart rate by cardiac conduction	biological_process	1	72	24	16260	0.00501086	0.00890419	9.40972	LOC100624251
GO:0043252	sodium-independent organic anion transport	biological_process	1	72	24	16260	0.00501086	0.00890419	9.40972	SLC22A20
GO:0004129	cytochrome-c oxidase activity	molecular_function	1	72	24	16260	0.00501086	0.00890419	9.40972	LOC110256108
GO:0006334	nucleosome assembly	biological_process	2	72	80	16260	0.00535961	0.00948977	5.64583	LOC100525624; HIST1H2BD
GO:0060326	cell chemotaxis	biological_process	1	72	25	16260	0.00543106	0.00958195	9.03333	SEMA5A
GO:0046718	viral entry into host cell	biological_process	1	72	26	16260	0.00586689	0.0101693	8.6859	LOC106506534
GO:0030016	myofibril	cellular_component	1	72	26	16260	0.00586689	0.0101693	8.6859	LOC102160349
GO:0030155	regulation of cell adhesion	biological_process	1	72	26	16260	0.00586689	0.0101693	8.6859	CYTIP
GO:0009790	embryo development	biological_process	1	72	26	16260	0.00586689	0.0101693	8.6859	CDK5R1
GO:0015485	cholesterol binding	molecular_function	1	72	26	16260	0.00586689	0.0101693	8.6859	STARD4
GO:0071526	semaphorin-plexin signaling pathway	biological_process	1	72	27	16260	0.00631819	0.0108752	8.3642	SEMA5A
GO:0032024	positive regulation of insulin secretion	biological_process	1	72	27	16260	0.00631819	0.0108752	8.3642	ISL1
GO:0005244	voltage-gated ion channel activity	molecular_function	1	72	28	16260	0.00678483	0.0115576	8.06548	TMEM37
GO:0000781	chromosome, telomeric region	cellular_component	1	72	28	16260	0.00678483	0.0115576	8.06548	EID3
GO:0032760	positive regulation of tumor necrosis factor production	biological_process	1	72	28	16260	0.00678483	0.0115576	8.06548	ISL1
GO:0006310	DNA recombination	biological_process	2	72	88	16260	0.00698068	0.0118504	5.13258	LOC106506534; EID3
GO:0004867	serine-type endopeptidase inhibitor activity	molecular_function	2	72	89	16260	0.00720153	0.0120866	5.07491	UPTI; A2M
GO:0030426	growth cone	cellular_component	2	72	89	16260	0.00720153	0.0120866	5.07491	CDK5R1; ANG
GO:0043679	axon terminus	cellular_component	1	72	29	16260	0.00726666	0.0120866	7.78736	NPFF
GO:0051603	proteolysis involved in cellular protein catabolic process	biological_process	1	72	29	16260	0.00726666	0.0120866	7.78736	ADAMTS12
GO:0008236	serine-type peptidase activity	molecular_function	1	72	29	16260	0.00726666	0.0120866	7.78736	PRSS16
GO:0030163	protein catabolic process	biological_process	1	72	29	16260	0.00726666	0.0120866	7.78736	PRSS16
GO:0034220	ion transmembrane transport	biological_process	2	72	91	16260	0.00765559	0.0126908	4.96337	ATP6V1C2; ASIC1
GO:0015991	ATP hydrolysis coupled proton transport	biological_process	1	72	30	16260	0.00776355	0.012784	7.52778	ATP6V1C2
GO:0050727	regulation of inflammatory response	biological_process	1	72	30	16260	0.00776355	0.012784	7.52778	ADAMTS12
GO:0016887	ATPase activity	molecular_function	2	72	93	16260	0.00812625	0.0133368	4.85663	DNAH8; DNAH10
GO:0031252	cell leading edge	cellular_component	1	72	31	16260	0.00827536	0.0134475	7.28495	VIM
GO:0001664	G-protein coupled receptor binding	molecular_function	1	72	31	16260	0.00827536	0.0134475	7.28495	NPFF
GO:0030218	erythrocyte differentiation	biological_process	1	72	31	16260	0.00827536	0.0134475	7.28495	DYRK3
GO:0005938	cell cortex	cellular_component	2	72	94	16260	0.00836784	0.0135532	4.80496	BFSP1; CYTIP
GO:0006865	amino acid transport	biological_process	1	72	32	16260	0.00880195	0.0141174	7.05729	SLC7A9
GO:0010977	negative regulation of neuron projection development	biological_process	1	72	32	16260	0.00880195	0.0141174	7.05729	VIM
GO:0010506	regulation of autophagy	biological_process	1	72	32	16260	0.00880195	0.0141174	7.05729	DRAM1
GO:1905515	non-motile cilium assembly	biological_process	1	72	33	16260	0.00934317	0.014937	6.84343	INTU
GO:0030658	transport vesicle membrane	cellular_component	1	72	34	16260	0.00989891	0.0154749	6.64216	CPE
GO:0050728	negative regulation of inflammatory response	biological_process	1	72	34	16260	0.00989891	0.0154749	6.64216	ISL1
GO:0070588	calcium ion transmembrane transport	biological_process	1	72	34	16260	0.00989891	0.0154749	6.64216	ASIC1
GO:0001570	vasculogenesis	biological_process	1	72	34	16260	0.00989891	0.0154749	6.64216	PITX2
GO:0005778	peroxisomal membrane	cellular_component	1	72	34	16260	0.00989891	0.0154749	6.64216	MPV17L
GO:0021766	hippocampus development	biological_process	1	72	34	16260	0.00989891	0.0154749	6.64216	CDK5R1
GO:0032956	regulation of actin cytoskeleton organization	biological_process	1	72	34	16260	0.00989891	0.0154749	6.64216	CDK5R1
GO:0050885	neuromuscular process controlling balance	biological_process	1	72	35	16260	0.010469	0.0161615	6.45238	FOXS1
GO:0015297	antiporter activity	molecular_function	1	72	35	16260	0.010469	0.0161615	6.45238	SLC7A9
GO:0042475	odontogenesis of dentin-containing tooth	biological_process	1	72	35	16260	0.010469	0.0161615	6.45238	PITX2
GO:0031594	neuromuscular junction	cellular_component	1	72	35	16260	0.010469	0.0161615	6.45238	CDK5R1
GO:0004222	metalloendopeptidase activity	molecular_function	2	72	104	16260	0.0110171	0.0167496	4.34295	ADAMTS12; ADAMTS18
GO:0016459	myosin complex	cellular_component	1	72	36	16260	0.0110534	0.0167496	6.27315	LOC102160349
GO:0061077	chaperone-mediated protein folding	biological_process	1	72	36	16260	0.0110534	0.0167496	6.27315	UNC45B
GO:0032092	positive regulation of protein binding	biological_process	1	72	36	16260	0.0110534	0.0167496	6.27315	CAPRIN2
GO:0042733	embryonic digit morphogenesis	biological_process	1	72	36	16260	0.0110534	0.0167496	6.27315	INTU
GO:0007613	memory	biological_process	1	72	36	16260	0.0110534	0.0167496	6.27315	ASIC1
GO:0004190	aspartic-type endopeptidase activity	molecular_function	1	72	37	16260	0.0116518	0.0173897	6.1036	LOC106506534
GO:0031526	brush border membrane	cellular_component	1	72	37	16260	0.0116518	0.0173897	6.1036	SLC7A9
GO:0008344	adult locomotory behavior	biological_process	1	72	37	16260	0.0116518	0.0173897	6.1036	DMBX1
GO:0045665	negative regulation of neuron differentiation	biological_process	1	72	37	16260	0.0116518	0.0173897	6.1036	ISL1
GO:0071347	cellular response to interleukin-1	biological_process	1	72	37	16260	0.0116518	0.0173897	6.1036	ADAMTS12
GO:0060395	SMAD protein signal transduction	biological_process	1	72	38	16260	0.0122642	0.0181938	5.94298	VIM
GO:0000788	nuclear nucleosome	cellular_component	1	72	38	16260	0.0122642	0.0181938	5.94298	HIST1H2BD
GO:0055038	recycling endosome membrane	cellular_component	1	72	39	16260	0.0128905	0.0190655	5.7906	SLC26A7
GO:0033138	positive regulation of peptidyl-serine phosphorylation	biological_process	1	72	40	16260	0.0135304	0.0198929	5.64583	CAPRIN2
GO:0008286	insulin receptor signaling pathway	biological_process	1	72	40	16260	0.0135304	0.0198929	5.64583	ATP6V1C2
GO:0007411	axon guidance	biological_process	2	72	113	16260	0.0137716	0.0201874	3.99705	KIF5C; CDK5R1
GO:0043025	neuronal cell body	cellular_component	3	72	209	16260	0.013823	0.0202029	3.24163	CPE; CDK5R1; ANG
GO:0018107	peptidyl-threonine phosphorylation	biological_process	1	72	41	16260	0.014184	0.0206084	5.50813	CDK5R1
GO:0004519	endonuclease activity	molecular_function	1	72	41	16260	0.014184	0.0206084	5.50813	ANG
GO:0030141	secretory granule	cellular_component	1	72	42	16260	0.0148509	0.0215143	5.37698	CPE
GO:0007368	determination of left/right symmetry	biological_process	1	72	43	16260	0.0155312	0.0222389	5.25194	PITX2
GO:0005871	kinesin complex	cellular_component	1	72	43	16260	0.0155312	0.0222389	5.25194	KIF5C
GO:0051028	mRNA transport	biological_process	1	72	43	16260	0.0155312	0.0222389	5.25194	KIF5C
GO:0048013	ephrin receptor signaling pathway	biological_process	1	72	43	16260	0.0155312	0.0222389	5.25194	CDK5R1
GO:0050900	leukocyte migration	biological_process	1	72	44	16260	0.0162247	0.0230316	5.13258	SLC7A9
GO:0003725	double-stranded RNA binding	molecular_function	1	72	44	16260	0.0162247	0.0230316	5.13258	VIM
GO:0031490	chromatin DNA binding	molecular_function	1	72	44	16260	0.0162247	0.0230316	5.13258	PITX2
GO:0031012	extracellular matrix	cellular_component	2	72	124	16260	0.0176249	0.0248418	3.64247	VIM; ADAMTS12
GO:0043433	negative regulation of sequence-specific DNA binding transcription factor activity	biological_process	1	72	46	16260	0.0176508	0.0248418	4.90942	FOXS1
GO:0009055	electron carrier activity	molecular_function	1	72	46	16260	0.0176508	0.0248418	4.90942	ACOXL
GO:0005262	calcium channel activity	molecular_function	1	72	47	16260	0.0183831	0.0256532	4.80496	TMEM37
GO:0008104	protein localization	biological_process	1	72	47	16260	0.0183831	0.0256532	4.80496	KIF5C
GO:0048511	rhythmic process	biological_process	1	72	47	16260	0.0183831	0.0256532	4.80496	CDK5R1
GO:0001227	transcriptional repressor activity, RNA polymerase II transcription regulatory region sequence-specific binding	molecular_function	1	72	48	16260	0.0191281	0.0264685	4.70486	DMBX1
GO:0008584	male gonad development	biological_process	1	72	48	16260	0.0191281	0.0264685	4.70486	PITX2
GO:0016301	kinase activity	molecular_function	1	72	48	16260	0.0191281	0.0264685	4.70486	CDK5R1
GO:0003774	motor activity	molecular_function	1	72	49	16260	0.0198856	0.0272875	4.60884	LOC102160349
GO:0007517	muscle organ development	biological_process	1	72	49	16260	0.0198856	0.0272875	4.60884	UNC45B
GO:0007160	cell-matrix adhesion	biological_process	1	72	49	16260	0.0198856	0.0272875	4.60884	ADAMTS12
GO:0050660	flavin adenine dinucleotide binding	molecular_function	1	72	50	16260	0.0206556	0.0281099	4.51667	ACOXL
GO:0051897	positive regulation of protein kinase B signaling	biological_process	1	72	50	16260	0.0206556	0.0281099	4.51667	SEMA5A
GO:0072562	blood microparticle	cellular_component	1	72	50	16260	0.0206556	0.0281099	4.51667	A2M
GO:0003964	RNA-directed DNA polymerase activity	molecular_function	1	72	51	16260	0.021438	0.0290944	4.4281	LOC106506534
GO:0005667	transcription factor complex	cellular_component	2	72	135	16260	0.022021	0.0298038	3.34568	DMBX1; PITX2
GO:0006979	response to oxidative stress	biological_process	1	72	52	16260	0.0222325	0.0300078	4.34295	MSRA
GO:0006814	sodium ion transport	biological_process	1	72	53	16260	0.0230391	0.0309275	4.26101	ASIC1
GO:0004713	protein tyrosine kinase activity	molecular_function	1	72	53	16260	0.0230391	0.0309275	4.26101	DYRK3
GO:0042391	regulation of membrane potential	biological_process	1	72	55	16260	0.0246881	0.0329619	4.10606	ASIC1
GO:0030334	regulation of cell migration	biological_process	1	72	55	16260	0.0246881	0.0329619	4.10606	PITX2
GO:0030133	transport vesicle	cellular_component	1	72	56	16260	0.0255302	0.0339944	4.03274	NPTX1
GO:0016055	Wnt signaling pathway	biological_process	2	72	146	16260	0.0269631	0.0358059	3.09361	CPE; PITX2
GO:0090263	positive regulation of canonical Wnt signaling pathway	biological_process	1	72	58	16260	0.0272492	0.0360887	3.89368	CAPRIN2
GO:0005874	microtubule	cellular_component	3	72	262	16260	0.0288725	0.0381364	2.58588	DNAH8; KIF5C; DNAH10
GO:0030336	negative regulation of cell migration	biological_process	1	72	60	16260	0.0290137	0.0382207	3.76389	SCAI
GO:0071356	cellular response to tumor necrosis factor	biological_process	1	72	61	16260	0.0299127	0.0391959	3.70219	ADAMTS12
GO:0005581	collagen trimer	cellular_component	1	72	61	16260	0.0299127	0.0391959	3.70219	COLEC11
GO:0001077	transcriptional activator activity, RNA polymerase II core promoter proximal region sequence-specific binding	molecular_function	2	72	153	16260	0.030392	0.0397186	2.95207	ISL1; PITX2
GO:0005200	structural constituent of cytoskeleton	molecular_function	1	72	63	16260	0.0317437	0.0412668	3.58466	VIM
GO:0001669	acrosomal vesicle	cellular_component	1	72	63	16260	0.0317437	0.0412668	3.58466	STK31
GO:0001525	angiogenesis	biological_process	2	72	156	16260	0.0319288	0.0413984	2.8953	ARHGAP24; ANG
GO:0006461	protein complex assembly	biological_process	1	72	64	16260	0.0326755	0.0422557	3.52865	SLC7A9
GO:0042995	cell projection	cellular_component	1	72	65	16260	0.033618	0.0432481	3.47436	ARHGAP24
GO:0043235	receptor complex	cellular_component	1	72	65	16260	0.033618	0.0432481	3.47436	CAPRIN2
GO:0031514	motile cilium	cellular_component	1	72	67	16260	0.0355346	0.045595	3.37065	INTU
GO:0051056	regulation of small GTPase mediated signal transduction	biological_process	1	72	68	16260	0.0365085	0.0467233	3.32108	ARHGAP24
GO:0006629	lipid metabolic process	biological_process	1	72	69	16260	0.0374927	0.0478589	3.27295	PLCL1
GO:0007050	cell cycle arrest	biological_process	1	72	70	16260	0.038487	0.0490015	3.22619	BRINP2
GO:0043197	dendritic spine	cellular_component	1	72	72	16260	0.0405058	0.0514392	3.13657	CDK5R1
GO:0043005	neuron projection	cellular_component	2	72	173	16260	0.0413923	0.0524302	2.61079	VIM; KIF5C
GO:0007218	neuropeptide signaling pathway	biological_process	1	72	74	16260	0.0425638	0.0537763	3.0518	NPFF
GO:0005764	lysosome	cellular_component	2	72	176	16260	0.043194	0.0544332	2.56629	DRAM1; PRSS16
GO:0036064	ciliary basal body	cellular_component	1	72	75	16260	0.0436074	0.0546752	3.01111	INTU
GO:0090090	negative regulation of canonical Wnt signaling pathway	biological_process	1	72	75	16260	0.0436074	0.0546752	3.01111	ISL1
GO:0007417	central nervous system development	biological_process	1	72	76	16260	0.0446604	0.0558538	2.97149	DMBX1
GO:0043204	perikaryon	cellular_component	1	72	78	16260	0.0467947	0.0582282	2.8953	NPFF
GO:0043524	negative regulation of neuron apoptotic process	biological_process	1	72	78	16260	0.0467947	0.0582282	2.8953	ISL1
GO:0030308	negative regulation of cell growth	biological_process	1	72	82	16260	0.0511732	0.0635165	2.75407	CAPRIN2
GO:0031410	cytoplasmic vesicle	cellular_component	2	72	193	16260	0.0541318	0.0670203	2.34024	ANG; STARD4
GO:0031175	neuron projection development	biological_process	1	72	86	16260	0.0556929	0.0687808	2.62597	CDK5R1
GO:0007264	small GTPase mediated signal transduction	biological_process	2	72	196	16260	0.0561881	0.0692192	2.30442	DIRAS2; RRAD
GO:0043209	myelin sheath	cellular_component	1	72	87	16260	0.0568442	0.069726	2.59579	FAM213B
GO:0007399	nervous system development	biological_process	2	72	197	16260	0.0568817	0.069726	2.29272	SEMA5A; INTU
GO:0005215	transporter activity	molecular_function	1	72	89	16260	0.0591717	0.0723535	2.53745	RBP2
GO:0045892	negative regulation of transcription, DNA-templated	biological_process	3	72	336	16260	0.0617442	0.0753127	2.01637	FOXS1; DMBX1; CDK5R1
GO:0006914	autophagy	biological_process	1	72	96	16260	0.0675701	0.0822158	2.35243	DRAM1
GO:0005765	lysosomal membrane	cellular_component	2	72	212	16260	0.0677724	0.0822594	2.1305	DRAM1; ATP6V1C2
GO:0005578	proteinaceous extracellular matrix	cellular_component	2	72	215	16260	0.0700575	0.0848245	2.10078	ADAMTS12; ADAMTS18
GO:0005096	GTPase activator activity	molecular_function	2	72	216	16260	0.070827	0.0855465	2.09105	ARHGAP24; RGSL1
GO:0006457	protein folding	biological_process	1	72	100	16260	0.0725366	0.0873978	2.25833	DNAJB1
GO:0000978	RNA polymerase II core promoter proximal region sequence-specific DNA binding	molecular_function	2	72	224	16260	0.07712	0.0926941	2.01637	ISL1; PITX2
GO:0043565	sequence-specific DNA binding	molecular_function	3	72	372	16260	0.0827641	0.0992366	1.82124	FOXS1; DMBX1; ISL1
GO:0002250	adaptive immune response	biological_process	1	72	111	16260	0.08677	0.103788	2.03453	LAX1
GO:0030425	dendrite	cellular_component	2	72	236	16260	0.087005	0.103818	1.91384	NPFF; CDK5R1
GO:0004672	protein kinase activity	molecular_function	1	72	115	16260	0.0921393	0.109679	1.96377	DYRK3
GO:0001701	in utero embryonic development	biological_process	1	72	116	16260	0.0934967	0.111027	1.94684	PITX2
GO:0005925	focal adhesion	cellular_component	2	72	247	16260	0.0965155	0.114337	1.82861	ARHGAP24; VIM
GO:0004674	protein serine/threonine kinase activity	molecular_function	2	72	249	16260	0.0982891	0.116142	1.81392	DYRK3; STK31
GO:0007275	multicellular organism development	biological_process	3	72	396	16260	0.0985095	0.116142	1.71086	PRR15; C1H14orf39; COLEC11
GO:0016477	cell migration	biological_process	1	72	121	16260	0.10037	0.118054	1.86639	ADAMTS12
GO:0000981	RNA polymerase II transcription factor activity, sequence-specific DNA binding	molecular_function	1	72	125	16260	0.105968	0.124048	1.80667	FOXS1
GO:0007601	visual perception	biological_process	1	72	125	16260	0.105968	0.124048	1.80667	LOC100624251
GO:0030154	cell differentiation	biological_process	3	72	408	16260	0.106876	0.124815	1.66054	ARHGAP24; UNC45B; ANG
GO:0030335	positive regulation of cell migration	biological_process	1	72	127	16260	0.108798	0.12676	1.77822	SEMA5A
GO:0060271	cilium assembly	biological_process	1	72	128	16260	0.110221	0.128116	1.76432	INTU
GO:0016323	basolateral plasma membrane	cellular_component	1	72	129	16260	0.111649	0.129471	1.75065	SLC26A7
GO:0007267	cell-cell signaling	biological_process	1	72	132	16260	0.115962	0.134157	1.71086	SEMA5A
GO:0003714	transcription corepressor activity	molecular_function	1	72	133	16260	0.117409	0.135514	1.69799	SCAI
GO:0006281	DNA repair	biological_process	1	72	136	16260	0.121777	0.139578	1.66054	EID3
GO:0006508	proteolysis	biological_process	1	72	136	16260	0.121777	0.139578	1.66054	PRSS16
GO:0005929	cilium	cellular_component	1	72	136	16260	0.121777	0.139578	1.66054	DNAH10
GO:0010628	positive regulation of gene expression	biological_process	1	72	138	16260	0.124712	0.14261	1.63647	VIM
GO:0003682	chromatin binding	molecular_function	2	72	280	16260	0.127401	0.145313	1.6131	LOC100525624; ISL1
GO:0014069	postsynaptic density	cellular_component	1	72	140	16260	0.127664	0.145313	1.6131	CDK5R1
GO:0004872	receptor activity	molecular_function	1	72	141	16260	0.129146	0.146662	1.60165	IL18R1
GO:0005198	structural molecule activity	molecular_function	1	72	147	16260	0.138123	0.156498	1.53628	PRPH
GO:0005102	receptor binding	molecular_function	1	72	148	16260	0.139633	0.157846	1.5259	CAPRIN2
GO:0015629	actin cytoskeleton	cellular_component	1	72	149	16260	0.141146	0.15883	1.51566	MSRA
GO:0006810	transport	biological_process	1	72	149	16260	0.141146	0.15883	1.51566	ASIC1
GO:0045202	synapse	cellular_component	1	72	150	16260	0.142663	0.160172	1.50556	ASIC1
GO:0003676	nucleic acid binding	molecular_function	1	72	151	16260	0.144184	0.161512	1.49558	LOC106506534
GO:0004871	signal transducer activity	molecular_function	1	72	153	16260	0.147235	0.164557	1.47603	PLCL1
GO:0000977	RNA polymerase II regulatory region sequence-specific DNA binding	molecular_function	1	72	154	16260	0.148766	0.165892	1.46645	DMBX1
GO:0007268	chemical synaptic transmission	biological_process	1	72	158	16260	0.154921	0.172367	1.42932	LOC100624251
GO:0007165	signal transduction	biological_process	3	72	472	16260	0.156528	0.173764	1.43538	ARHGAP24; ASIC1; IL18R1
GO:0005737	cytoplasm	cellular_component	21	72	4042	16260	0.162127	0.179388	1.17331	HIST1H2BD; UNC45B; EID3; CAPRIN2; DRAM1; FAM213B; DNAJB1; INTU; DNAH8; PITX2; HCFC1R1; KIF5C; RBP2; CYTIP; RGSL1; STK31; SCAI; MPV17L; CDK5R1; PLCL1; DNAH10
GO:0035556	intracellular signal transduction	biological_process	2	72	314	16260	0.162403	0.179388	1.43843	LAX1; PLCL1
GO:0005769	early endosome	cellular_component	1	72	163	16260	0.162684	0.179388	1.38548	CYTIP
GO:0007166	cell surface receptor signaling pathway	biological_process	1	72	167	16260	0.168945	0.185878	1.3523	GPR83
GO:0005524	ATP binding	molecular_function	7	72	1224	16260	0.172658	0.18954	1.29153	LOC102160349; DNAH8; HSPA6; KIF5C; DYRK3; STK31; DNAH10
GO:0005768	endosome	cellular_component	1	72	170	16260	0.173669	0.190227	1.32843	PRSS16
GO:0009986	cell surface	cellular_component	2	72	328	16260	0.177594	0.194096	1.37703	INTU; ASIC1
GO:0000287	magnesium ion binding	molecular_function	1	72	174	16260	0.18	0.196292	1.29789	DYRK3
GO:0031965	nuclear membrane	cellular_component	1	72	179	16260	0.187964	0.204525	1.26164	SCAI
GO:0003924	GTPase activity	molecular_function	1	72	184	16260	0.195978	0.212776	1.22736	RRAD
GO:0005525	GTP binding	molecular_function	2	72	348	16260	0.199947	0.216609	1.29789	DIRAS2; RRAD
GO:0030424	axon	cellular_component	1	72	189	16260	0.204035	0.220555	1.19489	CDK5R1
GO:0016324	apical plasma membrane	cellular_component	1	72	198	16260	0.218631	0.235816	1.14057	SLC7A9
GO:0045944	positive regulation of transcription from RNA polymerase II promoter	biological_process	3	72	552	16260	0.228232	0.245296	1.22736	CAPRIN2; ISL1; PITX2
GO:0006955	immune response	biological_process	1	72	204	16260	0.228414	0.245296	1.10703	IL18R1
GO:0006468	protein phosphorylation	biological_process	1	72	228	16260	0.267785	0.286954	0.990497	DYRK3
GO:0005509	calcium ion binding	molecular_function	3	72	596	16260	0.27082	0.289578	1.13674	EFHC2; CDK5R1; EFCAB5
GO:0043066	negative regulation of apoptotic process	biological_process	1	72	232	16260	0.274362	0.292731	0.97342	EGR3
GO:0005886	plasma membrane	cellular_component	13	72	2680	16260	0.292793	0.311724	1.09546	BFSP1; SLC7A9; VIM; SEMA5A; LAX1; DIRAS2; GPR83; ASIC1; RRAD; RGSL1; CDK5R1; IL18R1; PLCL1
GO:0005622	intracellular	cellular_component	2	72	439	16260	0.307869	0.327069	1.02885	DIRAS2; RRAD
GO:0008284	positive regulation of cell proliferation	biological_process	1	72	258	16260	0.316988	0.336034	0.875323	ISL1
GO:0070062	extracellular exosome	cellular_component	8	72	1669	16260	0.318054	0.336442	1.08248	PRPH; CPE; VIM; HIST1H2BD; SEMA5A; A2M; MSRA; ATP6V1C2
GO:0005576	extracellular region	cellular_component	4	72	870	16260	0.341411	0.360378	1.03831	BRINP2; C1H15orf61; COLEC11; ANG
GO:0005739	mitochondrion	cellular_component	4	72	889	16260	0.358307	0.377406	1.01612	RTL10; CAPRIN2; MSRA; STARD4
GO:0005856	cytoskeleton	cellular_component	1	72	285	16260	0.360673	0.37909	0.792398	ARHGAP24
GO:0003677	DNA binding	molecular_function	5	72	1111	16260	0.369284	0.387317	1.01635	FOXS1; EGR3; DMBX1; HIST1H2BD; ANG
GO:0006355	regulation of transcription, DNA-templated	biological_process	4	72	943	16260	0.406468	0.425414	0.957936	EGR3; EID3; ISL1; SCAI
GO:0008270	zinc ion binding	molecular_function	4	72	950	16260	0.412701	0.431024	0.950877	CPE; ISL1; ADAMTS12; ADAMTS18
GO:0005743	mitochondrial inner membrane	cellular_component	1	72	322	16260	0.418821	0.436492	0.701346	LOC110256108
GO:0005813	centrosome	cellular_component	1	72	325	16260	0.423426	0.440363	0.694872	CAPRIN2
GO:0005887	integral component of plasma membrane	cellular_component	4	72	977	16260	0.43666	0.453173	0.924599	SLC7A9; SLC22A20; GPR83; ASIC1
GO:0042803	protein homodimerization activity	molecular_function	1	72	339	16260	0.444671	0.460518	0.666175	ANG
GO:0007155	cell adhesion	biological_process	1	72	343	16260	0.450663	0.465748	0.658406	SEMA5A
GO:0006915	apoptotic process	biological_process	1	72	350	16260	0.461065	0.475503	0.645238	DRAM1
GO:0005794	Golgi apparatus	cellular_component	2	72	606	16260	0.505853	0.520607	0.745325	CPE; LAX1
GO:0003723	RNA binding	molecular_function	1	72	382	16260	0.507144	0.520851	0.591187	CAPRIN2
GO:0005730	nucleolus	cellular_component	2	72	615	16260	0.515827	0.52867	0.734417	DNAJB1; ANG
GO:0005634	nucleus	cellular_component	17	72	4024	16260	0.525576	0.537546	0.954067	FOXS1; LOC100525624; EGR3; DMBX1; HIST1H2BD; EID3; CAPRIN2; FAM71E1; FAM71E2; ISL1; PITX2; HCFC1R1; DYRK3; STK31; SCAI; CDK5R1; ANG
GO:0003700	transcription factor activity, sequence-specific DNA binding	molecular_function	2	72	644	16260	0.547246	0.558553	0.701346	FOXS1; DMBX1
GO:0004930	G-protein coupled receptor activity	molecular_function	1	72	416	16260	0.553285	0.563552	0.542869	GPR83
GO:0048471	perinuclear region of cytoplasm	cellular_component	1	72	439	16260	0.582769	0.592362	0.514427	CDK5R1
GO:0005654	nucleoplasm	cellular_component	6	72	1634	16260	0.594594	0.603141	0.829253	HIST1H2BD; MSRA; ISL1; CYTIP; SCAI; CDK5R1
GO:0006351	transcription, DNA-templated	biological_process	5	72	1583	16260	0.714211	0.722993	0.713308	FOXS1; EGR3; DMBX1; EID3; SCAI
GO:0005783	endoplasmic reticulum	cellular_component	1	72	580	16260	0.732695	0.740187	0.389368	FAM213B
GO:0016021	integral component of membrane	cellular_component	12	72	3322	16260	0.735656	0.741661	0.815774	TMEM37; SEMA5A; LAX1; LOC110256108; DRAM1; FAM171B; RGSL1; TMEM236; SCAI; MPV17L; IL18R1; SLC26A7
GO:0005615	extracellular space	cellular_component	2	72	947	16260	0.798189	0.803066	0.476945	CPE; NPFF
GO:0016020	membrane	cellular_component	3	72	1281	16260	0.829021	0.832391	0.528884	PRPH; SEMA5A; CDK5R1
GO:0005829	cytosol	cellular_component	5	72	1847	16260	0.841306	0.843013	0.611352	ARHGAP24; VIM; UNC45B; FAM213B; ATP6V1C2
GO:0046872	metal ion binding	molecular_function	2	72	1701	16260	0.984628	0.984628	0.26553	NPTX1; EGR3

## Sheet: UP
id	term	category	ListHits	ListTotal	PopHits	PopTotal	pval	padj	Enrichment_score	Gene
GO:0035373	chondroitin sulfate proteoglycan binding	molecular_function	1	27	1	16260	0	0	602.222	SEMA5A
GO:0045545	syndecan binding	molecular_function	1	27	1	16260	0	0	602.222	SEMA5A
GO:1990256	signal clustering	biological_process	1	27	1	16260	0	0	602.222	SEMA5A
GO:0008113	peptide-methionine (S)-S-oxide reductase activity	molecular_function	1	27	1	16260	0	0	602.222	MSRA
GO:0003171	atrioventricular valve development	biological_process	1	27	1	16260	0	0	602.222	PITX2
GO:0003350	pulmonary myocardium development	biological_process	1	27	1	16260	0	0	602.222	PITX2
GO:0021763	subthalamic nucleus development	biological_process	1	27	1	16260	0	0	602.222	PITX2
GO:0060578	superior vena cava morphogenesis	biological_process	1	27	1	16260	0	0	602.222	PITX2
GO:0061325	cell proliferation involved in outflow tract morphogenesis	biological_process	1	27	1	16260	0	0	602.222	PITX2
GO:0004185	serine-type carboxypeptidase activity	molecular_function	2	27	12	16260	8.89383e-07	1.93885e-05	100.37	CPE; PRSS16
GO:0030070	insulin processing	biological_process	1	27	2	16260	2.65536e-06	3.04667e-05	301.111	CPE
GO:0021536	diencephalon development	biological_process	1	27	2	16260	2.65536e-06	3.04667e-05	301.111	SEMA5A
GO:0047017	prostaglandin-F synthase activity	molecular_function	1	27	2	16260	2.65536e-06	3.04667e-05	301.111	FAM213B
GO:0003253	cardiac neural crest cell migration involved in outflow tract morphogenesis	biological_process	1	27	2	16260	2.65536e-06	3.04667e-05	301.111	PITX2
GO:0021855	hypothalamus cell migration	biological_process	1	27	2	16260	2.65536e-06	3.04667e-05	301.111	PITX2
GO:0035886	vascular smooth muscle cell differentiation	biological_process	1	27	2	16260	2.65536e-06	3.04667e-05	301.111	PITX2
GO:0035993	deltoid tuberosity development	biological_process	1	27	2	16260	2.65536e-06	3.04667e-05	301.111	PITX2
GO:0060460	left lung morphogenesis	biological_process	1	27	2	16260	2.65536e-06	3.04667e-05	301.111	PITX2
GO:0060577	pulmonary vein morphogenesis	biological_process	1	27	2	16260	2.65536e-06	3.04667e-05	301.111	PITX2
GO:2000035	regulation of stem cell division	biological_process	1	27	3	16260	7.9579e-06	6.42527e-05	200.741	LOC100525624
GO:0070307	lens fiber cell development	biological_process	1	27	3	16260	7.9579e-06	6.42527e-05	200.741	VIM
GO:2001028	positive regulation of endothelial cell chemotaxis	biological_process	1	27	3	16260	7.9579e-06	6.42527e-05	200.741	SEMA5A
GO:0000221	vacuolar proton-transporting V-type ATPase, V1 domain	cellular_component	1	27	3	16260	7.9579e-06	6.42527e-05	200.741	ATP6V1C2
GO:0022839	ion gated channel activity	molecular_function	1	27	3	16260	7.9579e-06	6.42527e-05	200.741	ASIC1
GO:0044736	acid-sensing ion channel activity	molecular_function	1	27	3	16260	7.9579e-06	6.42527e-05	200.741	ASIC1
GO:0061031	endodermal digestive tract morphogenesis	biological_process	1	27	3	16260	7.9579e-06	6.42527e-05	200.741	PITX2
GO:1900122	positive regulation of receptor binding	biological_process	1	27	3	16260	7.9579e-06	6.42527e-05	200.741	PLCL1
GO:0003214	cardiac left ventricle morphogenesis	biological_process	1	27	4	16260	1.58995e-05	0.000101944	150.556	CPE
GO:0002043	blood vessel endothelial cell proliferation involved in sprouting angiogenesis	biological_process	1	27	4	16260	1.58995e-05	0.000101944	150.556	SEMA5A
GO:0043395	heparan sulfate proteoglycan binding	molecular_function	1	27	4	16260	1.58995e-05	0.000101944	150.556	SEMA5A
GO:0030091	protein repair	biological_process	1	27	4	16260	1.58995e-05	0.000101944	150.556	MSRA
GO:0046929	negative regulation of neurotransmitter secretion	biological_process	1	27	4	16260	1.58995e-05	0.000101944	150.556	ASIC1
GO:0055009	atrial cardiac muscle tissue morphogenesis	biological_process	1	27	4	16260	1.58995e-05	0.000101944	150.556	PITX2
GO:2000288	positive regulation of myoblast proliferation	biological_process	1	27	4	16260	1.58995e-05	0.000101944	150.556	PITX2
GO:0071442	positive regulation of histone H3-K14 acetylation	biological_process	1	27	5	16260	2.6472e-05	0.000137402	120.444	LOC100525624
GO:0060020	Bergmann glial cell differentiation	biological_process	1	27	5	16260	2.6472e-05	0.000137402	120.444	VIM
GO:0048842	positive regulation of axon extension involved in axon guidance	biological_process	1	27	5	16260	2.6472e-05	0.000137402	120.444	SEMA5A
GO:0050915	sensory perception of sour taste	biological_process	1	27	5	16260	2.6472e-05	0.000137402	120.444	ASIC1
GO:0002074	extraocular skeletal muscle development	biological_process	1	27	5	16260	2.6472e-05	0.000137402	120.444	PITX2
GO:0033189	response to vitamin A	biological_process	1	27	5	16260	2.6472e-05	0.000137402	120.444	PITX2
GO:0055015	ventricular cardiac muscle cell development	biological_process	1	27	5	16260	2.6472e-05	0.000137402	120.444	PITX2
GO:0061072	iris morphogenesis	biological_process	1	27	5	16260	2.6472e-05	0.000137402	120.444	PITX2
GO:2000617	positive regulation of histone H3-K9 acetylation	biological_process	1	27	6	16260	3.96673e-05	0.000187988	100.37	LOC100525624
GO:0035413	positive regulation of catenin import into nucleus	biological_process	1	27	6	16260	3.96673e-05	0.000187988	100.37	SEMA5A
GO:0071467	cellular response to pH	biological_process	1	27	6	16260	3.96673e-05	0.000187988	100.37	ASIC1
GO:0033135	regulation of peptidyl-serine phosphorylation	biological_process	1	27	6	16260	3.96673e-05	0.000187988	100.37	PLCL1
GO:0030836	positive regulation of actin filament depolymerization	biological_process	1	27	7	16260	5.54773e-05	0.000223964	86.0317	SEMA5A
GO:0050918	positive chemotaxis	biological_process	1	27	7	16260	5.54773e-05	0.000223964	86.0317	SEMA5A
GO:0016616	oxidoreductase activity, acting on the CH-OH group of donors, NAD or NADP as acceptor	molecular_function	1	27	7	16260	5.54773e-05	0.000223964	86.0317	FAM213B
GO:0008553	hydrogen-exporting ATPase activity, phosphorylative mechanism	molecular_function	1	27	7	16260	5.54773e-05	0.000223964	86.0317	ATP6V1C2
GO:0009268	response to pH	biological_process	1	27	7	16260	5.54773e-05	0.000223964	86.0317	ASIC1
GO:0031076	embryonic camera-type eye development	biological_process	1	27	7	16260	5.54773e-05	0.000223964	86.0317	PITX2
GO:0004629	phospholipase C activity	molecular_function	1	27	7	16260	5.54773e-05	0.000223964	86.0317	PLCL1
GO:0032228	regulation of synaptic transmission, GABAergic	biological_process	1	27	7	16260	5.54773e-05	0.000223964	86.0317	PLCL1
GO:0045666	positive regulation of neuron differentiation	biological_process	2	27	47	16260	6.30601e-05	0.000249947	25.6265	LOC100525624; BRINP2
GO:0015280	ligand-gated sodium channel activity	molecular_function	1	27	8	16260	7.38939e-05	0.000277739	75.2778	ASIC1
GO:0007520	myoblast fusion	biological_process	1	27	8	16260	7.38939e-05	0.000277739	75.2778	PITX2
GO:0070986	left/right axis specification	biological_process	1	27	8	16260	7.38939e-05	0.000277739	75.2778	PITX2
GO:0045109	intermediate filament organization	biological_process	1	27	9	16260	9.49091e-05	0.000344836	66.9136	VIM
GO:0010447	response to acidic pH	biological_process	1	27	9	16260	9.49091e-05	0.000344836	66.9136	ASIC1
GO:0072657	protein localization to membrane	biological_process	1	27	10	16260	0.000118515	0.000397481	60.2222	CPE
GO:0014002	astrocyte development	biological_process	1	27	10	16260	0.000118515	0.000397481	60.2222	VIM
GO:0090383	phagosome acidification	biological_process	1	27	10	16260	0.000118515	0.000397481	60.2222	ATP6V1C2
GO:0004540	ribonuclease activity	molecular_function	1	27	10	16260	0.000118515	0.000397481	60.2222	ANG
GO:0070679	inositol 1,4,5 trisphosphate binding	molecular_function	1	27	10	16260	0.000118515	0.000397481	60.2222	PLCL1
GO:0035116	embryonic hindlimb morphogenesis	biological_process	1	27	11	16260	0.000144703	0.000470825	54.7475	PITX2
GO:0008239	dipeptidyl-peptidase activity	molecular_function	1	27	11	16260	0.000144703	0.000470825	54.7475	PRSS16
GO:0001516	prostaglandin biosynthetic process	biological_process	1	27	12	16260	0.000173466	0.000518021	50.1852	FAM213B
GO:0016241	regulation of macroautophagy	biological_process	1	27	12	16260	0.000173466	0.000518021	50.1852	ATP6V1C2
GO:0033572	transferrin transport	biological_process	1	27	12	16260	0.000173466	0.000518021	50.1852	ATP6V1C2
GO:0008585	female gonad development	biological_process	1	27	12	16260	0.000173466	0.000518021	50.1852	PITX2
GO:0043388	positive regulation of DNA binding	biological_process	1	27	12	16260	0.000173466	0.000518021	50.1852	PITX2
GO:0048557	embryonic digestive tract morphogenesis	biological_process	1	27	12	16260	0.000173466	0.000518021	50.1852	PITX2
GO:2000352	negative regulation of endothelial cell apoptotic process	biological_process	1	27	13	16260	0.000204795	0.000587439	46.3248	SEMA5A
GO:0070207	protein homotrimerization	biological_process	1	27	13	16260	0.000204795	0.000587439	46.3248	ASIC1
GO:0021983	pituitary gland development	biological_process	1	27	13	16260	0.000204795	0.000587439	46.3248	PITX2
GO:0008306	associative learning	biological_process	1	27	14	16260	0.000238683	0.000675752	43.0159	ASIC1
GO:0098794	postsynapse	cellular_component	1	27	15	16260	0.000275121	0.00073142	40.1481	NPFF
GO:0060412	ventricular septum morphogenesis	biological_process	1	27	15	16260	0.000275121	0.00073142	40.1481	PITX2
GO:0005537	mannose binding	molecular_function	1	27	15	16260	0.000275121	0.00073142	40.1481	COLEC11
GO:0032502	developmental process	biological_process	1	27	15	16260	0.000275121	0.00073142	40.1481	COLEC11
GO:0004435	phosphatidylinositol phospholipase C activity	molecular_function	1	27	15	16260	0.000275121	0.00073142	40.1481	PLCL1
GO:0006334	nucleosome assembly	biological_process	2	27	80	16260	0.000308067	0.000787061	15.0556	LOC100525624; HIST1H2BD
GO:0097060	synaptic membrane	cellular_component	1	27	16	16260	0.000314102	0.000787061	37.6389	CPE
GO:0007413	axonal fasciculation	biological_process	1	27	16	16260	0.000314102	0.000787061	37.6389	SEMA5A
GO:0030215	semaphorin receptor binding	molecular_function	1	27	16	16260	0.000314102	0.000787061	37.6389	SEMA5A
GO:0046961	proton-transporting ATPase activity, rotational mechanism	molecular_function	1	27	16	16260	0.000314102	0.000787061	37.6389	ATP6V1C2
GO:0045930	negative regulation of mitotic cell cycle	biological_process	1	27	17	16260	0.000355618	0.00085192	35.4248	BRINP2
GO:0046983	protein dimerization activity	molecular_function	1	27	17	16260	0.000355618	0.00085192	35.4248	ATP6V1C2
GO:0009725	response to hormone	biological_process	1	27	17	16260	0.000355618	0.00085192	35.4248	PITX2
GO:0007214	gamma-aminobutyric acid signaling pathway	biological_process	1	27	17	16260	0.000355618	0.00085192	35.4248	PLCL1
GO:0007162	negative regulation of cell adhesion	biological_process	1	27	19	16260	0.000446222	0.00100105	31.6959	SEMA5A
GO:0045499	chemorepellent activity	molecular_function	1	27	19	16260	0.000446222	0.00100105	31.6959	SEMA5A
GO:0048843	negative regulation of axon extension involved in axon guidance	biological_process	1	27	19	16260	0.000446222	0.00100105	31.6959	SEMA5A
GO:0005184	neuropeptide hormone activity	molecular_function	1	27	19	16260	0.000446222	0.00100105	31.6959	NPFF
GO:0001569	branching involved in blood vessel morphogenesis	biological_process	1	27	19	16260	0.000446222	0.00100105	31.6959	PITX2
GO:0048536	spleen development	biological_process	1	27	19	16260	0.000446222	0.00100105	31.6959	PITX2
GO:0034220	ion transmembrane transport	biological_process	2	27	91	16260	0.000450015	0.00100105	13.2357	ATP6V1C2; ASIC1
GO:0004181	metallocarboxypeptidase activity	molecular_function	1	27	21	16260	0.000546871	0.00119218	28.6772	CPE
GO:0060079	excitatory postsynaptic potential	biological_process	1	27	21	16260	0.000546871	0.00119218	28.6772	NPFF
GO:0030177	positive regulation of Wnt signaling pathway	biological_process	1	27	22	16260	0.000600942	0.00128437	27.3737	ATP6V1C2
GO:0035725	sodium ion transmembrane transport	biological_process	1	27	22	16260	0.000600942	0.00128437	27.3737	ASIC1
GO:0002088	lens development in camera-type eye	biological_process	1	27	23	16260	0.000657502	0.00135222	26.1836	UNC45B
GO:0005452	inorganic anion exchanger activity	molecular_function	1	27	23	16260	0.000657502	0.00135222	26.1836	SLC22A20
GO:0015347	sodium-independent organic anion transmembrane transporter activity	molecular_function	1	27	23	16260	0.000657502	0.00135222	26.1836	SLC22A20
GO:0001105	RNA polymerase II transcription coactivator activity	molecular_function	1	27	23	16260	0.000657502	0.00135222	26.1836	PITX2
GO:0005212	structural constituent of eye lens	molecular_function	1	27	24	16260	0.00071654	0.00144635	25.0926	VIM
GO:0043252	sodium-independent organic anion transport	biological_process	1	27	24	16260	0.00071654	0.00144635	25.0926	SLC22A20
GO:0060326	cell chemotaxis	biological_process	1	27	25	16260	0.000778051	0.0015561	24.0889	SEMA5A
GO:0030016	myofibril	cellular_component	1	27	26	16260	0.000842026	0.00165371	23.1624	LOC102160349
GO:0030155	regulation of cell adhesion	biological_process	1	27	26	16260	0.000842026	0.00165371	23.1624	CYTIP
GO:0071526	semaphorin-plexin signaling pathway	biological_process	1	27	27	16260	0.000908458	0.00176825	22.3045	SEMA5A
GO:0043679	axon terminus	cellular_component	1	27	29	16260	0.00104866	0.0019879	20.7663	NPFF
GO:0008236	serine-type peptidase activity	molecular_function	1	27	29	16260	0.00104866	0.0019879	20.7663	PRSS16
GO:0030163	protein catabolic process	biological_process	1	27	29	16260	0.00104866	0.0019879	20.7663	PRSS16
GO:0015991	ATP hydrolysis coupled proton transport	biological_process	1	27	30	16260	0.00112242	0.00210937	20.0741	ATP6V1C2
GO:0031252	cell leading edge	cellular_component	1	27	31	16260	0.0011986	0.00221436	19.4265	VIM
GO:0001664	G-protein coupled receptor binding	molecular_function	1	27	31	16260	0.0011986	0.00221436	19.4265	NPFF
GO:0010977	negative regulation of neuron projection development	biological_process	1	27	32	16260	0.0012772	0.00233974	18.8194	VIM
GO:0030658	transport vesicle membrane	cellular_component	1	27	34	16260	0.00144162	0.002576	17.7124	CPE
GO:0070588	calcium ion transmembrane transport	biological_process	1	27	34	16260	0.00144162	0.002576	17.7124	ASIC1
GO:0001570	vasculogenesis	biological_process	1	27	34	16260	0.00144162	0.002576	17.7124	PITX2
GO:0001755	neural crest cell migration	biological_process	1	27	35	16260	0.00152742	0.00268531	17.2063	SEMA5A
GO:0042475	odontogenesis of dentin-containing tooth	biological_process	1	27	35	16260	0.00152742	0.00268531	17.2063	PITX2
GO:0016459	myosin complex	cellular_component	1	27	36	16260	0.00161562	0.00277327	16.7284	LOC102160349
GO:0061077	chaperone-mediated protein folding	biological_process	1	27	36	16260	0.00161562	0.00277327	16.7284	UNC45B
GO:0007613	memory	biological_process	1	27	36	16260	0.00161562	0.00277327	16.7284	ASIC1
GO:0016055	Wnt signaling pathway	biological_process	2	27	146	16260	0.00177115	0.00299399	8.24962	CPE; PITX2
GO:0060395	SMAD protein signal transduction	biological_process	1	27	38	16260	0.00179914	0.00299399	15.848	VIM
GO:0000788	nuclear nucleosome	cellular_component	1	27	38	16260	0.00179914	0.00299399	15.848	HIST1H2BD
GO:0001938	positive regulation of endothelial cell proliferation	biological_process	1	27	38	16260	0.00179914	0.00299399	15.848	SEMA5A
GO:0008286	insulin receptor signaling pathway	biological_process	1	27	40	16260	0.00199212	0.00329002	15.0556	ATP6V1C2
GO:0004519	endonuclease activity	molecular_function	1	27	41	16260	0.00209215	0.00342923	14.6883	ANG
GO:0001525	angiogenesis	biological_process	2	27	156	16260	0.00213972	0.00348103	7.7208	ARHGAP24; ANG
GO:0030141	secretory granule	cellular_component	1	27	42	16260	0.00219451	0.00351767	14.3386	CPE
GO:0017148	negative regulation of translation	biological_process	1	27	42	16260	0.00219451	0.00351767	14.3386	ANG
GO:0007368	determination of left/right symmetry	biological_process	1	27	43	16260	0.00229921	0.00365859	14.0052	PITX2
GO:0003725	double-stranded RNA binding	molecular_function	1	27	44	16260	0.00240623	0.0037738	13.6869	VIM
GO:0031490	chromatin DNA binding	molecular_function	1	27	44	16260	0.00240623	0.0037738	13.6869	PITX2
GO:0008584	male gonad development	biological_process	1	27	48	16260	0.00285746	0.00444947	12.5463	PITX2
GO:0003774	motor activity	molecular_function	1	27	49	16260	0.00297601	0.0045688	12.2902	LOC102160349
GO:0007517	muscle organ development	biological_process	1	27	49	16260	0.00297601	0.0045688	12.2902	UNC45B
GO:0051897	positive regulation of protein kinase B signaling	biological_process	1	27	50	16260	0.00309684	0.00472106	12.0444	SEMA5A
GO:0006979	response to oxidative stress	biological_process	1	27	52	16260	0.00334533	0.00506447	11.5812	MSRA
GO:0006814	sodium ion transport	biological_process	1	27	53	16260	0.00347298	0.00522144	11.3627	ASIC1
GO:0005882	intermediate filament	cellular_component	1	27	54	16260	0.00360287	0.00537963	11.1523	VIM
GO:0042391	regulation of membrane potential	biological_process	1	27	55	16260	0.00373501	0.00550157	10.9495	ASIC1
GO:0030334	regulation of cell migration	biological_process	1	27	55	16260	0.00373501	0.00550157	10.9495	PITX2
GO:0045766	positive regulation of angiogenesis	biological_process	1	27	59	16260	0.0042859	0.00627064	10.2072	SEMA5A
GO:0030154	cell differentiation	biological_process	3	27	408	16260	0.00433936	0.00630653	4.4281	ARHGAP24; UNC45B; ANG
GO:0005581	collagen trimer	cellular_component	1	27	61	16260	0.00457463	0.00660444	9.8725	COLEC11
GO:0005200	structural constituent of cytoskeleton	molecular_function	1	27	63	16260	0.00487215	0.00694946	9.55908	VIM
GO:0043025	neuronal cell body	cellular_component	2	27	209	16260	0.00487737	0.00694946	5.76289	CPE; ANG
GO:0042995	cell projection	cellular_component	1	27	65	16260	0.0051784	0.00733047	9.26496	ARHGAP24
GO:0051056	regulation of small GTPase mediated signal transduction	biological_process	1	27	68	16260	0.00565402	0.0079521	8.85621	ARHGAP24
GO:0006629	lipid metabolic process	biological_process	1	27	69	16260	0.00581686	0.00812868	8.72786	PLCL1
GO:0007050	cell cycle arrest	biological_process	1	27	70	16260	0.00598184	0.00830599	8.60317	BRINP2
GO:0001764	neuron migration	biological_process	1	27	73	16260	0.00648954	0.00895393	8.24962	PITX2
GO:0007218	neuropeptide signaling pathway	biological_process	1	27	74	16260	0.00666301	0.00913545	8.13814	NPFF
GO:0030182	neuron differentiation	biological_process	1	27	77	16260	0.00719602	0.00980457	7.82107	PITX2
GO:0005777	peroxisome	cellular_component	1	27	78	16260	0.00737786	0.00992824	7.7208	VIM
GO:0043204	perikaryon	cellular_component	1	27	78	16260	0.00737786	0.00992824	7.7208	NPFF
GO:0005925	focal adhesion	cellular_component	2	27	247	16260	0.00773816	0.0103492	4.87629	ARHGAP24; VIM
GO:0043209	myelin sheath	cellular_component	1	27	87	16260	0.00910712	0.0121058	6.92209	FAM213B
GO:0004867	serine-type endopeptidase inhibitor activity	molecular_function	1	27	89	16260	0.00951375	0.012494	6.76654	UPTI
GO:0030426	growth cone	cellular_component	1	27	89	16260	0.00951375	0.012494	6.76654	ANG
GO:0005938	cell cortex	cellular_component	1	27	94	16260	0.0105652	0.0137917	6.40662	CYTIP
GO:0005576	extracellular region	cellular_component	4	27	870	16260	0.0130992	0.0169978	2.76884	BRINP2; C1H15orf61; COLEC11; ANG
GO:0001701	in utero embryonic development	biological_process	1	27	116	16260	0.0157656	0.0203367	5.19157	PITX2
GO:0070062	extracellular exosome	cellular_component	6	27	1669	16260	0.0166827	0.0213931	2.16497	CPE; VIM; HIST1H2BD; SEMA5A; MSRA; ATP6V1C2
GO:0031012	extracellular matrix	cellular_component	1	27	124	16260	0.0178794	0.0227936	4.85663	VIM
GO:0007420	brain development	biological_process	1	27	126	16260	0.0184257	0.0233536	4.77954	PITX2
GO:0030335	positive regulation of cell migration	biological_process	1	27	127	16260	0.0187016	0.0235661	4.74191	SEMA5A
GO:0007267	cell-cell signaling	biological_process	1	27	132	16260	0.0201069	0.0251914	4.56229	SEMA5A
GO:0005667	transcription factor complex	cellular_component	1	27	135	16260	0.0209709	0.0261238	4.46091	PITX2
GO:0006508	proteolysis	biological_process	1	27	136	16260	0.0212624	0.0263363	4.4281	PRSS16
GO:0010628	positive regulation of gene expression	biological_process	1	27	138	16260	0.0218503	0.0269117	4.36393	VIM
GO:0015629	actin cytoskeleton	cellular_component	1	27	149	16260	0.0252038	0.0306951	4.04176	MSRA
GO:0006810	transport	biological_process	1	27	149	16260	0.0252038	0.0306951	4.04176	ASIC1
GO:0045202	synapse	cellular_component	1	27	150	16260	0.0255185	0.0309058	4.01481	ASIC1
GO:0001077	transcriptional activator activity, RNA polymerase II core promoter proximal region sequence-specific binding	molecular_function	1	27	153	16260	0.0264724	0.0317087	3.93609	PITX2
GO:0004871	signal transducer activity	molecular_function	1	27	153	16260	0.0264724	0.0317087	3.93609	PLCL1
GO:0007275	multicellular organism development	biological_process	2	27	396	16260	0.0272034	0.0324063	3.04153	PRR15; COLEC11
GO:0005769	early endosome	cellular_component	1	27	163	16260	0.0297555	0.0352537	3.69461	CYTIP
GO:0005768	endosome	cellular_component	1	27	170	16260	0.0321459	0.03788	3.54248	PRSS16
GO:0043005	neuron projection	cellular_component	1	27	173	16260	0.0331931	0.0389037	3.48105	VIM
GO:0005764	lysosome	cellular_component	1	27	176	16260	0.0342537	0.0399321	3.42172	PRSS16
GO:0031410	cytoplasmic vesicle	cellular_component	1	27	193	16260	0.04051	0.0469744	3.12032	ANG
GO:0007399	nervous system development	biological_process	1	27	197	16260	0.0420411	0.0484919	3.05697	SEMA5A
GO:0007165	signal transduction	biological_process	2	27	472	16260	0.0424455	0.0487006	2.55179	ARHGAP24; ASIC1
GO:0005765	lysosomal membrane	cellular_component	1	27	212	16260	0.0479741	0.0547557	2.84067	ATP6V1C2
GO:0005096	GTPase activator activity	molecular_function	1	27	216	16260	0.0496057	0.0563231	2.78807	ARHGAP24
GO:0000978	RNA polymerase II core promoter proximal region sequence-specific DNA binding	molecular_function	1	27	224	16260	0.0529294	0.0597855	2.68849	PITX2
GO:0030425	dendrite	cellular_component	1	27	236	16260	0.0580611	0.0652439	2.55179	NPFF
GO:0005829	cytosol	cellular_component	5	27	1847	16260	0.078202	0.0870387	1.63027	ARHGAP24; VIM; UNC45B; FAM213B; ATP6V1C2
GO:0003682	chromatin binding	molecular_function	1	27	280	16260	0.078255	0.0870387	2.15079	LOC100525624
GO:0005856	cytoskeleton	cellular_component	1	27	285	16260	0.0806755	0.0892754	2.11306	ARHGAP24
GO:0035556	intracellular signal transduction	biological_process	1	27	314	16260	0.0951653	0.104778	1.91791	PLCL1
GO:0009986	cell surface	cellular_component	1	27	328	16260	0.102416	0.112195	1.83604	ASIC1
GO:0042803	protein homodimerization activity	molecular_function	1	27	339	16260	0.108221	0.117961	1.77647	ANG
GO:0007155	cell adhesion	biological_process	1	27	343	16260	0.110354	0.119687	1.75575	SEMA5A
GO:0005615	extracellular space	cellular_component	2	27	947	16260	0.206019	0.222337	1.27185	CPE; NPFF
GO:0005887	integral component of plasma membrane	cellular_component	2	27	977	16260	0.21914	0.235332	1.2328	SLC22A20; ASIC1
GO:0045944	positive regulation of transcription from RNA polymerase II promoter	biological_process	1	27	552	16260	0.23299	0.24898	1.09098	PITX2
GO:0005783	endoplasmic reticulum	cellular_component	1	27	580	16260	0.250356	0.266232	1.03831	FAM213B
GO:0005509	calcium ion binding	molecular_function	1	27	596	16260	0.260311	0.275474	1.01044	EFHC2
GO:0005794	Golgi apparatus	cellular_component	1	27	606	16260	0.266539	0.280703	0.993766	CPE
GO:0005730	nucleolus	cellular_component	1	27	615	16260	0.272148	0.285232	0.979223	ANG
GO:0003677	DNA binding	molecular_function	2	27	1111	16260	0.279735	0.291781	1.08411	HIST1H2BD; ANG
GO:0005654	nucleoplasm	cellular_component	3	27	1634	16260	0.285092	0.295953	1.10567	HIST1H2BD; MSRA; CYTIP
GO:0005737	cytoplasm	cellular_component	7	27	4042	16260	0.35074	0.362376	1.04294	HIST1H2BD; UNC45B; FAM213B; PITX2; HCFC1R1; CYTIP; PLCL1
GO:0005739	mitochondrion	cellular_component	1	27	889	16260	0.438803	0.451222	0.677415	MSRA
GO:0005886	plasma membrane	cellular_component	4	27	2680	16260	0.466071	0.477012	0.898839	VIM; SEMA5A; ASIC1; PLCL1
GO:0008270	zinc ion binding	molecular_function	1	27	950	16260	0.47357	0.482422	0.633918	CPE
GO:0005634	nucleus	cellular_component	6	27	4024	16260	0.517059	0.524274	0.897946	LOC100525624; HIST1H2BD; FAM71E1; PITX2; HCFC1R1; ANG
GO:0005524	ATP binding	molecular_function	1	27	1224	16260	0.613687	0.61937	0.492012	LOC102160349
GO:0016020	membrane	cellular_component	1	27	1281	16260	0.63925	0.642196	0.470119	SEMA5A
GO:0016021	integral component of membrane	cellular_component	1	27	3322	16260	0.983483	0.983483	0.181283	SEMA5A

## Sheet: DOWN
id	term	category	ListHits	ListTotal	PopHits	PopTotal	pval	padj	Enrichment_score	Gene
GO:0001869	negative regulation of complement activation, lectin pathway	biological_process	1	45	1	16260	0	0	361.333	A2M
GO:0032730	positive regulation of interleukin-1 alpha production	biological_process	1	45	1	16260	0	0	361.333	ISL1
GO:0060379	cardiac muscle cell myoblast differentiation	biological_process	1	45	1	16260	0	0	361.333	ISL1
GO:0071657	positive regulation of granulocyte colony-stimulating factor production	biological_process	1	45	1	16260	0	0	361.333	ISL1
GO:0030167	proteoglycan catabolic process	biological_process	1	45	1	16260	0	0	361.333	ADAMTS12
GO:1902203	negative regulation of hepatocyte growth factor receptor signaling pathway	biological_process	1	45	1	16260	0	0	361.333	ADAMTS12
GO:1902548	negative regulation of cellular response to vascular endothelial growth factor stimulus	biological_process	1	45	1	16260	0	0	361.333	ADAMTS12
GO:2001113	negative regulation of cellular response to hepatocyte growth factor stimulus	biological_process	1	45	1	16260	0	0	361.333	ADAMTS12
GO:0016534	cyclin-dependent protein kinase 5 activator activity	molecular_function	1	45	1	16260	0	0	361.333	CDK5R1
GO:0021722	superior olivary nucleus maturation	biological_process	1	45	1	16260	0	0	361.333	CDK5R1
GO:0042008	interleukin-18 receptor activity	molecular_function	1	45	1	16260	0	0	361.333	IL18R1
GO:0010879	cholesterol transport involved in cholesterol storage	biological_process	1	45	1	16260	0	0	361.333	STARD4
GO:0045098	type III intermediate filament	cellular_component	1	45	2	16260	7.48947e-06	0.000106155	180.667	PRPH
GO:0045586	regulation of gamma-delta T cell differentiation	biological_process	1	45	2	16260	7.48947e-06	0.000106155	180.667	EGR3
GO:0048305	immunoglobulin secretion	biological_process	1	45	2	16260	7.48947e-06	0.000106155	180.667	LAX1
GO:0097201	negative regulation of transcription from RNA polymerase II promoter in response to stress	biological_process	1	45	2	16260	7.48947e-06	0.000106155	180.667	DNAJB1
GO:0003266	regulation of secondary heart field cardioblast proliferation	biological_process	1	45	2	16260	7.48947e-06	0.000106155	180.667	ISL1
GO:0048880	sensory system development	biological_process	1	45	2	16260	7.48947e-06	0.000106155	180.667	ISL1
GO:0006776	vitamin A metabolic process	biological_process	1	45	2	16260	7.48947e-06	0.000106155	180.667	RBP2
GO:0016533	cyclin-dependent protein kinase 5 holoenzyme complex	cellular_component	1	45	2	16260	7.48947e-06	0.000106155	180.667	CDK5R1
GO:0045063	T-helper 1 cell differentiation	biological_process	1	45	2	16260	7.48947e-06	0.000106155	180.667	IL18R1
GO:0032367	intracellular cholesterol transport	biological_process	1	45	2	16260	7.48947e-06	0.000106155	180.667	STARD4
GO:0070859	positive regulation of bile acid biosynthetic process	biological_process	1	45	2	16260	7.48947e-06	0.000106155	180.667	STARD4
GO:0030286	dynein complex	cellular_component	2	45	19	16260	1.86083e-05	0.000187482	38.0351	DNAH8; DNAH10
GO:0003777	microtubule motor activity	molecular_function	3	45	59	16260	2.08446e-05	0.000187482	18.3729	DNAH8; KIF5C; DNAH10
GO:0016402	pristanoyl-CoA oxidase activity	molecular_function	1	45	3	16260	2.24288e-05	0.000187482	120.444	ACOXL
GO:0015811	L-cystine transport	biological_process	1	45	3	16260	2.24288e-05	0.000187482	120.444	SLC7A9
GO:0086056	voltage-gated calcium channel activity involved in AV node cell action potential	molecular_function	1	45	3	16260	2.24288e-05	0.000187482	120.444	LOC100624251
GO:0098912	membrane depolarization during atrial cardiac muscle cell action potential	biological_process	1	45	3	16260	2.24288e-05	0.000187482	120.444	LOC100624251
GO:0050851	antigen receptor-mediated signaling pathway	biological_process	1	45	3	16260	2.24288e-05	0.000187482	120.444	LAX1
GO:0021513	spinal cord dorsal/ventral patterning	biological_process	1	45	3	16260	2.24288e-05	0.000187482	120.444	INTU
GO:0021524	visceral motor neuron differentiation	biological_process	1	45	3	16260	2.24288e-05	0.000187482	120.444	ISL1
GO:0021559	trigeminal nerve development	biological_process	1	45	3	16260	2.24288e-05	0.000187482	120.444	ISL1
GO:0032731	positive regulation of interleukin-1 beta production	biological_process	1	45	3	16260	2.24288e-05	0.000187482	120.444	ISL1
GO:0048936	peripheral nervous system neuron axonogenesis	biological_process	1	45	3	16260	2.24288e-05	0.000187482	120.444	ISL1
GO:0060913	cardiac cell fate determination	biological_process	1	45	3	16260	2.24288e-05	0.000187482	120.444	ISL1
GO:0090074	negative regulation of protein homodimerization activity	biological_process	1	45	3	16260	2.24288e-05	0.000187482	120.444	ISL1
GO:1901509	regulation of endothelial tube morphogenesis	biological_process	1	45	3	16260	2.24288e-05	0.000187482	120.444	ADAMTS12
GO:0043292	contractile fiber	cellular_component	1	45	3	16260	2.24288e-05	0.000187482	120.444	CDK5R1
GO:0007018	microtubule-based movement	biological_process	3	45	62	16260	2.5395e-05	0.000206969	17.4839	DNAH8; KIF5C; DNAH10
GO:0015184	L-cystine transmembrane transporter activity	molecular_function	1	45	4	16260	4.47785e-05	0.000339483	90.3333	SLC7A9
GO:0033136	serine phosphorylation of STAT3 protein	biological_process	1	45	4	16260	4.47785e-05	0.000339483	90.3333	CDK5R1
GO:0004908	interleukin-1 receptor activity	molecular_function	1	45	4	16260	4.47785e-05	0.000339483	90.3333	IL18R1
GO:0032729	positive regulation of interferon-gamma production	biological_process	2	45	26	16260	4.92572e-05	0.000364951	27.7949	ISL1; IL18R1
GO:0060385	axonogenesis involved in innervation	biological_process	1	45	5	16260	7.44993e-05	0.000467053	72.2667	NPTX1
GO:0035767	endothelial cell chemotaxis	biological_process	1	45	5	16260	7.44993e-05	0.000467053	72.2667	EGR3
GO:1901385	regulation of voltage-gated calcium channel activity	biological_process	1	45	5	16260	7.44993e-05	0.000467053	72.2667	LOC100624251
GO:0051782	negative regulation of cell division	biological_process	1	45	5	16260	7.44993e-05	0.000467053	72.2667	INTU
GO:0003139	secondary heart field specification	biological_process	1	45	5	16260	7.44993e-05	0.000467053	72.2667	ISL1
GO:0021520	spinal cord motor neuron cell fate specification	biological_process	1	45	5	16260	7.44993e-05	0.000467053	72.2667	ISL1
GO:0036157	outer dynein arm	cellular_component	1	45	5	16260	7.44993e-05	0.000467053	72.2667	DNAH8
GO:0001696	gastric acid secretion	biological_process	1	45	5	16260	7.44993e-05	0.000467053	72.2667	SLC26A7
GO:0033089	positive regulation of T cell differentiation in thymus	biological_process	1	45	6	16260	0.000111552	0.000586547	60.2222	EGR3
GO:0008331	high voltage-gated calcium channel activity	molecular_function	1	45	6	16260	0.000111552	0.000586547	60.2222	LOC100624251
GO:1990454	L-type voltage-gated calcium channel complex	cellular_component	1	45	6	16260	0.000111552	0.000586547	60.2222	LOC100624251
GO:0008343	adult feeding behavior	biological_process	1	45	6	16260	0.000111552	0.000586547	60.2222	DMBX1
GO:0031103	axon regeneration	biological_process	1	45	6	16260	0.000111552	0.000586547	60.2222	ISL1
GO:0032725	positive regulation of granulocyte macrophage colony-stimulating factor production	biological_process	1	45	6	16260	0.000111552	0.000586547	60.2222	ISL1
GO:0035253	ciliary rootlet	cellular_component	1	45	6	16260	0.000111552	0.000586547	60.2222	KIF5C
GO:0030101	natural killer cell activation	biological_process	1	45	6	16260	0.000111552	0.000586547	60.2222	IL18R1
GO:0010873	positive regulation of cholesterol esterification	biological_process	1	45	6	16260	0.000111552	0.000586547	60.2222	STARD4
GO:0070508	cholesterol import	biological_process	1	45	6	16260	0.000111552	0.000586547	60.2222	STARD4
GO:0030915	Smc5-Smc6 complex	cellular_component	1	45	7	16260	0.000155898	0.000736559	51.619	EID3
GO:0051090	regulation of sequence-specific DNA binding transcription factor activity	biological_process	1	45	7	16260	0.000155898	0.000736559	51.619	C1H14orf39
GO:0004983	neuropeptide Y receptor activity	molecular_function	1	45	7	16260	0.000155898	0.000736559	51.619	GPR83
GO:0003203	endocardial cushion morphogenesis	biological_process	1	45	7	16260	0.000155898	0.000736559	51.619	ISL1
GO:0090331	negative regulation of platelet aggregation	biological_process	1	45	7	16260	0.000155898	0.000736559	51.619	ADAMTS18
GO:0030517	negative regulation of axon extension	biological_process	1	45	7	16260	0.000155898	0.000736559	51.619	CDK5R1
GO:0017127	cholesterol transporter activity	molecular_function	1	45	7	16260	0.000155898	0.000736559	51.619	STARD4
GO:0097345	mitochondrial outer membrane permeabilization	biological_process	1	45	8	16260	0.000207497	0.000867232	45.1667	RTL10
GO:0003215	cardiac right ventricle morphogenesis	biological_process	1	45	8	16260	0.000207497	0.000867232	45.1667	ISL1
GO:0033147	negative regulation of intracellular estrogen receptor signaling pathway	biological_process	1	45	8	16260	0.000207497	0.000867232	45.1667	ISL1
GO:0035066	positive regulation of histone acetylation	biological_process	1	45	8	16260	0.000207497	0.000867232	45.1667	ISL1
GO:0006996	organelle organization	biological_process	1	45	8	16260	0.000207497	0.000867232	45.1667	KIF5C
GO:0016918	retinal binding	molecular_function	1	45	8	16260	0.000207497	0.000867232	45.1667	RBP2
GO:0035024	negative regulation of Rho protein signal transduction	biological_process	1	45	8	16260	0.000207497	0.000867232	45.1667	SCAI
GO:0035235	ionotropic glutamate receptor signaling pathway	biological_process	1	45	8	16260	0.000207497	0.000867232	45.1667	CDK5R1
GO:0043539	protein serine/threonine kinase activator activity	molecular_function	1	45	8	16260	0.000207497	0.000867232	45.1667	CDK5R1
GO:0050868	negative regulation of T cell activation	biological_process	1	45	9	16260	0.000266312	0.000997905	40.1481	LAX1
GO:0030278	regulation of ossification	biological_process	1	45	9	16260	0.000266312	0.000997905	40.1481	INTU
GO:0060037	pharyngeal system development	biological_process	1	45	9	16260	0.000266312	0.000997905	40.1481	ISL1
GO:0060413	atrial septum morphogenesis	biological_process	1	45	9	16260	0.000266312	0.000997905	40.1481	ISL1
GO:0071385	cellular response to glucocorticoid stimulus	biological_process	1	45	9	16260	0.000266312	0.000997905	40.1481	ISL1
GO:0007158	neuron cell-cell adhesion	biological_process	1	45	9	16260	0.000266312	0.000997905	40.1481	CDK5R1
GO:0045296	cadherin binding	molecular_function	1	45	9	16260	0.000266312	0.000997905	40.1481	CDK5R1
GO:0061001	regulation of dendritic spine morphogenesis	biological_process	1	45	9	16260	0.000266312	0.000997905	40.1481	CDK5R1
GO:0008271	secondary active sulfate transmembrane transporter activity	molecular_function	1	45	9	16260	0.000266312	0.000997905	40.1481	SLC26A7
GO:0035924	cellular response to vascular endothelial growth factor stimulus	biological_process	1	45	10	16260	0.000332304	0.00117751	36.1333	EGR3
GO:0010839	negative regulation of keratinocyte proliferation	biological_process	1	45	10	16260	0.000332304	0.00117751	36.1333	INTU
GO:0032735	positive regulation of interleukin-12 production	biological_process	1	45	10	16260	0.000332304	0.00117751	36.1333	ISL1
GO:0004518	nuclease activity	molecular_function	1	45	10	16260	0.000332304	0.00117751	36.1333	STK31
GO:0042346	positive regulation of NF-kappaB import into nucleus	biological_process	1	45	10	16260	0.000332304	0.00117751	36.1333	IL18R1
GO:0003995	acyl-CoA dehydrogenase activity	molecular_function	1	45	11	16260	0.000405434	0.00133507	32.8485	ACOXL
GO:0033540	fatty acid beta-oxidation using acyl-CoA oxidase	biological_process	1	45	11	16260	0.000405434	0.00133507	32.8485	ACOXL
GO:0015175	neutral amino acid transmembrane transporter activity	molecular_function	1	45	11	16260	0.000405434	0.00133507	32.8485	SLC7A9
GO:0015804	neutral amino acid transport	biological_process	1	45	11	16260	0.000405434	0.00133507	32.8485	SLC7A9
GO:0002042	cell migration involved in sprouting angiogenesis	biological_process	1	45	11	16260	0.000405434	0.00133507	32.8485	EGR3
GO:0000188	inactivation of MAPK activity	biological_process	1	45	11	16260	0.000405434	0.00133507	32.8485	LAX1
GO:0021819	layer formation in cerebral cortex	biological_process	1	45	11	16260	0.000405434	0.00133507	32.8485	CDK5R1
GO:0031069	hair follicle morphogenesis	biological_process	1	45	12	16260	0.000485665	0.00146599	30.1111	INTU
GO:0097730	non-motile cilium	cellular_component	1	45	12	16260	0.000485665	0.00146599	30.1111	GPR83
GO:0003148	outflow tract septum morphogenesis	biological_process	1	45	12	16260	0.000485665	0.00146599	30.1111	ISL1
GO:0043388	positive regulation of DNA binding	biological_process	1	45	12	16260	0.000485665	0.00146599	30.1111	ISL1
GO:0097228	sperm principal piece	cellular_component	1	45	12	16260	0.000485665	0.00146599	30.1111	DNAH8
GO:0008045	motor neuron axon guidance	biological_process	1	45	12	16260	0.000485665	0.00146599	30.1111	KIF5C
GO:0032331	negative regulation of chondrocyte differentiation	biological_process	1	45	12	16260	0.000485665	0.00146599	30.1111	ADAMTS12
GO:0019841	retinol binding	molecular_function	1	45	12	16260	0.000485665	0.00146599	30.1111	RBP2
GO:0007213	G-protein coupled acetylcholine receptor signaling pathway	biological_process	1	45	12	16260	0.000485665	0.00146599	30.1111	CDK5R1
GO:0075713	establishment of integrated proviral latency	biological_process	1	45	13	16260	0.000572957	0.00161021	27.7949	LOC106506534
GO:0052890	oxidoreductase activity, acting on the CH-CH group of donors, with a flavin as acceptor	molecular_function	1	45	13	16260	0.000572957	0.00161021	27.7949	ACOXL
GO:0007422	peripheral nervous system development	biological_process	1	45	13	16260	0.000572957	0.00161021	27.7949	EGR3
GO:0070509	calcium ion import	biological_process	1	45	13	16260	0.000572957	0.00161021	27.7949	LOC100624251
GO:0061003	positive regulation of dendritic spine morphogenesis	biological_process	1	45	13	16260	0.000572957	0.00161021	27.7949	CAPRIN2
GO:0016922	ligand-dependent nuclear receptor binding	molecular_function	1	45	13	16260	0.000572957	0.00161021	27.7949	ISL1
GO:0021983	pituitary gland development	biological_process	1	45	13	16260	0.000572957	0.00161021	27.7949	ISL1
GO:0060384	innervation	biological_process	1	45	13	16260	0.000572957	0.00161021	27.7949	ISL1
GO:0050775	positive regulation of dendrite morphogenesis	biological_process	1	45	14	16260	0.000667273	0.00182799	25.8095	CAPRIN2
GO:0008574	ATP-dependent microtubule motor activity, plus-end-directed	molecular_function	1	45	14	16260	0.000667273	0.00182799	25.8095	KIF5C
GO:0006401	RNA catabolic process	biological_process	1	45	14	16260	0.000667273	0.00182799	25.8095	STK31
GO:0042605	peptide antigen binding	molecular_function	1	45	15	16260	0.000768576	0.00198854	24.0889	SLC7A9
GO:0044344	cellular response to fibroblast growth factor stimulus	biological_process	1	45	15	16260	0.000768576	0.00198854	24.0889	EGR3
GO:0008589	regulation of smoothened signaling pathway	biological_process	1	45	15	16260	0.000768576	0.00198854	24.0889	INTU
GO:0010575	positive regulation of vascular endothelial growth factor production	biological_process	1	45	15	16260	0.000768576	0.00198854	24.0889	ISL1
GO:0031290	retinal ganglion cell axon guidance	biological_process	1	45	15	16260	0.000768576	0.00198854	24.0889	ISL1
GO:0055010	ventricular cardiac muscle tissue morphogenesis	biological_process	1	45	15	16260	0.000768576	0.00198854	24.0889	ISL1
GO:0070507	regulation of microtubule cytoskeleton organization	biological_process	1	45	15	16260	0.000768576	0.00198854	24.0889	CDK5R1
GO:0004523	RNA-DNA hybrid ribonuclease activity	molecular_function	1	45	16	16260	0.000876827	0.00214922	22.5833	LOC106506534
GO:0051928	positive regulation of calcium ion transport	biological_process	1	45	16	16260	0.000876827	0.00214922	22.5833	LOC100624251
GO:0030331	estrogen receptor binding	molecular_function	1	45	16	16260	0.000876827	0.00214922	22.5833	ISL1
GO:0031016	pancreas development	biological_process	1	45	16	16260	0.000876827	0.00214922	22.5833	ISL1
GO:0071773	cellular response to BMP stimulus	biological_process	1	45	16	16260	0.000876827	0.00214922	22.5833	ADAMTS12
GO:0007413	axonal fasciculation	biological_process	1	45	16	16260	0.000876827	0.00214922	22.5833	CDK5R1
GO:0071158	positive regulation of cell cycle arrest	biological_process	1	45	16	16260	0.000876827	0.00214922	22.5833	CDK5R1
GO:0033539	fatty acid beta-oxidation using acyl-CoA dehydrogenase	biological_process	1	45	17	16260	0.00099199	0.00239547	21.2549	ACOXL
GO:0051881	regulation of mitochondrial membrane potential	biological_process	1	45	17	16260	0.00099199	0.00239547	21.2549	RTL10
GO:0045880	positive regulation of smoothened signaling pathway	biological_process	1	45	18	16260	0.00111403	0.00263168	20.0741	INTU
GO:0001158	enhancer sequence-specific DNA binding	molecular_function	1	45	18	16260	0.00111403	0.00263168	20.0741	ISL1
GO:0030705	cytoskeleton-dependent intracellular transport	biological_process	1	45	18	16260	0.00111403	0.00263168	20.0741	KIF5C
GO:0015074	DNA integration	biological_process	1	45	19	16260	0.0012429	0.00281378	19.0175	LOC106506534
GO:0048589	developmental growth	biological_process	1	45	19	16260	0.0012429	0.00281378	19.0175	DMBX1
GO:0048863	stem cell differentiation	biological_process	1	45	19	16260	0.0012429	0.00281378	19.0175	A2M
GO:0001106	RNA polymerase II transcription corepressor activity	molecular_function	1	45	19	16260	0.0012429	0.00281378	19.0175	DNAJB1
GO:0042517	positive regulation of tyrosine phosphorylation of Stat3 protein	biological_process	1	45	19	16260	0.0012429	0.00281378	19.0175	ISL1
GO:0015301	anion:anion antiporter activity	molecular_function	1	45	19	16260	0.0012429	0.00281378	19.0175	SLC26A7
GO:0007528	neuromuscular junction development	biological_process	1	45	20	16260	0.00137857	0.0030162	18.0667	LOC100624251
GO:0042113	B cell activation	biological_process	1	45	20	16260	0.00137857	0.0030162	18.0667	LAX1
GO:0044458	motile cilium assembly	biological_process	1	45	20	16260	0.00137857	0.0030162	18.0667	INTU
GO:0060173	limb development	biological_process	1	45	20	16260	0.00137857	0.0030162	18.0667	INTU
GO:0051384	response to glucocorticoid	biological_process	1	45	20	16260	0.00137857	0.0030162	18.0667	GPR83
GO:0001568	blood vessel development	biological_process	1	45	21	16260	0.00152101	0.00326216	17.2063	FOXS1
GO:0004712	protein serine/threonine/tyrosine kinase activity	molecular_function	1	45	21	16260	0.00152101	0.00326216	17.2063	DYRK3
GO:0090314	positive regulation of protein targeting to membrane	biological_process	1	45	21	16260	0.00152101	0.00326216	17.2063	CDK5R1
GO:0005782	peroxisomal matrix	cellular_component	1	45	22	16260	0.00167017	0.00349022	16.4242	ACOXL
GO:0007274	neuromuscular synaptic transmission	biological_process	1	45	22	16260	0.00167017	0.00349022	16.4242	EGR3
GO:0005891	voltage-gated calcium channel complex	cellular_component	1	45	22	16260	0.00167017	0.00349022	16.4242	LOC100624251
GO:0021915	neural tube development	biological_process	1	45	22	16260	0.00167017	0.00349022	16.4242	INTU
GO:0040018	positive regulation of multicellular organism growth	biological_process	1	45	23	16260	0.00182602	0.00365203	15.7101	FOXS1
GO:0030216	keratinocyte differentiation	biological_process	1	45	23	16260	0.00182602	0.00365203	15.7101	INTU
GO:0001105	RNA polymerase II transcription coactivator activity	molecular_function	1	45	23	16260	0.00182602	0.00365203	15.7101	ISL1
GO:0032755	positive regulation of interleukin-6 production	biological_process	1	45	23	16260	0.00182602	0.00365203	15.7101	ISL1
GO:0001654	eye development	biological_process	1	45	23	16260	0.00182602	0.00365203	15.7101	ADAMTS18
GO:0021549	cerebellum development	biological_process	1	45	23	16260	0.00182602	0.00365203	15.7101	CDK5R1
GO:0043525	positive regulation of neuron apoptotic process	biological_process	1	45	23	16260	0.00182602	0.00365203	15.7101	CDK5R1
GO:0006310	DNA recombination	biological_process	2	45	88	16260	0.00184439	0.00366629	8.21212	LOC106506534; EID3
GO:0005212	structural constituent of eye lens	molecular_function	1	45	24	16260	0.00198852	0.00383584	15.0556	BFSP1
GO:0000062	fatty-acyl-CoA binding	molecular_function	1	45	24	16260	0.00198852	0.00383584	15.0556	ACOXL
GO:0055088	lipid homeostasis	biological_process	1	45	24	16260	0.00198852	0.00383584	15.0556	ACOXL
GO:0086091	regulation of heart rate by cardiac conduction	biological_process	1	45	24	16260	0.00198852	0.00383584	15.0556	LOC100624251
GO:0004129	cytochrome-c oxidase activity	molecular_function	1	45	24	16260	0.00198852	0.00383584	15.0556	LOC110256108
GO:0016887	ATPase activity	molecular_function	2	45	93	16260	0.00216015	0.0041424	7.77061	DNAH8; DNAH10
GO:0046718	viral entry into host cell	biological_process	1	45	26	16260	0.00233333	0.00439692	13.8974	LOC106506534
GO:0009790	embryo development	biological_process	1	45	26	16260	0.00233333	0.00439692	13.8974	CDK5R1
GO:0015485	cholesterol binding	molecular_function	1	45	26	16260	0.00233333	0.00439692	13.8974	STARD4
GO:0032024	positive regulation of insulin secretion	biological_process	1	45	27	16260	0.00251558	0.00471309	13.3827	ISL1
GO:0005244	voltage-gated ion channel activity	molecular_function	1	45	28	16260	0.00270433	0.00498085	12.9048	TMEM37
GO:0000781	chromosome, telomeric region	cellular_component	1	45	28	16260	0.00270433	0.00498085	12.9048	EID3
GO:0032760	positive regulation of tumor necrosis factor production	biological_process	1	45	28	16260	0.00270433	0.00498085	12.9048	ISL1
GO:0051603	proteolysis involved in cellular protein catabolic process	biological_process	1	45	29	16260	0.00289955	0.00531041	12.4598	ADAMTS12
GO:0004222	metalloendopeptidase activity	molecular_function	2	45	104	16260	0.00296791	0.00540525	6.94872	ADAMTS12; ADAMTS18
GO:0050727	regulation of inflammatory response	biological_process	1	45	30	16260	0.00310121	0.00561663	12.0444	ADAMTS12
GO:0030218	erythrocyte differentiation	biological_process	1	45	31	16260	0.00330927	0.00596034	11.6559	DYRK3
GO:0006865	amino acid transport	biological_process	1	45	32	16260	0.00352369	0.00627718	11.2917	SLC7A9
GO:0010506	regulation of autophagy	biological_process	1	45	32	16260	0.00352369	0.00627718	11.2917	DRAM1
GO:1905515	non-motile cilium assembly	biological_process	1	45	33	16260	0.00374445	0.00660895	10.9495	INTU
GO:0007411	axon guidance	biological_process	2	45	113	16260	0.00375047	0.00660895	6.39528	KIF5C; CDK5R1
GO:0050728	negative regulation of inflammatory response	biological_process	1	45	34	16260	0.0039715	0.00685031	10.6275	ISL1
GO:0005778	peroxisomal membrane	cellular_component	1	45	34	16260	0.0039715	0.00685031	10.6275	MPV17L
GO:0021766	hippocampus development	biological_process	1	45	34	16260	0.0039715	0.00685031	10.6275	CDK5R1
GO:0032956	regulation of actin cytoskeleton organization	biological_process	1	45	34	16260	0.0039715	0.00685031	10.6275	CDK5R1
GO:0050885	neuromuscular process controlling balance	biological_process	1	45	35	16260	0.00420481	0.00710243	10.3238	FOXS1
GO:0015297	antiporter activity	molecular_function	1	45	35	16260	0.00420481	0.00710243	10.3238	SLC7A9
GO:0001755	neural crest cell migration	biological_process	1	45	35	16260	0.00420481	0.00710243	10.3238	ISL1
GO:0031594	neuromuscular junction	cellular_component	1	45	35	16260	0.00420481	0.00710243	10.3238	CDK5R1
GO:0032092	positive regulation of protein binding	biological_process	1	45	36	16260	0.00444435	0.00743004	10.037	CAPRIN2
GO:0042733	embryonic digit morphogenesis	biological_process	1	45	36	16260	0.00444435	0.00743004	10.037	INTU
GO:0004190	aspartic-type endopeptidase activity	molecular_function	1	45	37	16260	0.00469008	0.00764483	9.76577	LOC106506534
GO:0031526	brush border membrane	cellular_component	1	45	37	16260	0.00469008	0.00764483	9.76577	SLC7A9
GO:0008344	adult locomotory behavior	biological_process	1	45	37	16260	0.00469008	0.00764483	9.76577	DMBX1
GO:0045665	negative regulation of neuron differentiation	biological_process	1	45	37	16260	0.00469008	0.00764483	9.76577	ISL1
GO:0071347	cellular response to interleukin-1	biological_process	1	45	37	16260	0.00469008	0.00764483	9.76577	ADAMTS12
GO:0001938	positive regulation of endothelial cell proliferation	biological_process	1	45	38	16260	0.00494196	0.00801532	9.50877	EGR3
GO:0007420	brain development	biological_process	2	45	126	16260	0.00508542	0.00820717	5.73545	DMBX1; CDK5R1
GO:0055038	recycling endosome membrane	cellular_component	1	45	39	16260	0.00519997	0.00835069	9.26496	SLC26A7
GO:0033138	positive regulation of peptidyl-serine phosphorylation	biological_process	1	45	40	16260	0.00546406	0.00873179	9.03333	CAPRIN2
GO:0018107	peptidyl-threonine phosphorylation	biological_process	1	45	41	16260	0.00573421	0.00911879	8.81301	CDK5R1
GO:0005874	microtubule	cellular_component	3	45	262	16260	0.00584593	0.00925132	4.1374	DNAH8; KIF5C; DNAH10
GO:0017148	negative regulation of translation	biological_process	1	45	42	16260	0.00601038	0.00946562	8.60317	CAPRIN2
GO:0005871	kinesin complex	cellular_component	1	45	43	16260	0.00629253	0.00976841	8.4031	KIF5C
GO:0051028	mRNA transport	biological_process	1	45	43	16260	0.00629253	0.00976841	8.4031	KIF5C
GO:0048013	ephrin receptor signaling pathway	biological_process	1	45	43	16260	0.00629253	0.00976841	8.4031	CDK5R1
GO:0050900	leukocyte migration	biological_process	1	45	44	16260	0.00658064	0.0101672	8.21212	SLC7A9
GO:0043433	negative regulation of sequence-specific DNA binding transcription factor activity	biological_process	1	45	46	16260	0.00717457	0.0109808	7.85507	FOXS1
GO:0009055	electron carrier activity	molecular_function	1	45	46	16260	0.00717457	0.0109808	7.85507	ACOXL
GO:0005262	calcium channel activity	molecular_function	1	45	47	16260	0.00748033	0.0112898	7.68794	TMEM37
GO:0008104	protein localization	biological_process	1	45	47	16260	0.00748033	0.0112898	7.68794	KIF5C
GO:0048511	rhythmic process	biological_process	1	45	47	16260	0.00748033	0.0112898	7.68794	CDK5R1
GO:0001227	transcriptional repressor activity, RNA polymerase II transcription regulatory region sequence-specific binding	molecular_function	1	45	48	16260	0.00779191	0.0116521	7.52778	DMBX1
GO:0016301	kinase activity	molecular_function	1	45	48	16260	0.00779191	0.0116521	7.52778	CDK5R1
GO:0007160	cell-matrix adhesion	biological_process	1	45	49	16260	0.00810927	0.0120713	7.37415	ADAMTS12
GO:0050660	flavin adenine dinucleotide binding	molecular_function	1	45	50	16260	0.00843239	0.0124387	7.22667	ACOXL
GO:0072562	blood microparticle	cellular_component	1	45	50	16260	0.00843239	0.0124387	7.22667	A2M
GO:0003964	RNA-directed DNA polymerase activity	molecular_function	1	45	51	16260	0.00876122	0.0128656	7.08497	LOC106506534
GO:0004713	protein tyrosine kinase activity	molecular_function	1	45	53	16260	0.00943592	0.0137942	6.81761	DYRK3
GO:0005882	intermediate filament	cellular_component	1	45	54	16260	0.00978172	0.0142359	6.69136	BFSP1
GO:0030133	transport vesicle	cellular_component	1	45	56	16260	0.0104901	0.0151989	6.45238	NPTX1
GO:0090263	positive regulation of canonical Wnt signaling pathway	biological_process	1	45	58	16260	0.0112205	0.0161853	6.22989	CAPRIN2
GO:0045766	positive regulation of angiogenesis	biological_process	1	45	59	16260	0.0115939	0.0166503	6.12429	ISL1
GO:0030336	negative regulation of cell migration	biological_process	1	45	60	16260	0.0119728	0.017119	6.02222	SCAI
GO:0071356	cellular response to tumor necrosis factor	biological_process	1	45	61	16260	0.012357	0.0175912	5.9235	ADAMTS12
GO:0001669	acrosomal vesicle	cellular_component	1	45	63	16260	0.0131416	0.0186268	5.73545	STK31
GO:0006461	protein complex assembly	biological_process	1	45	64	16260	0.0135419	0.0191111	5.64583	SLC7A9
GO:0045892	negative regulation of transcription, DNA-templated	biological_process	3	45	336	16260	0.0137118	0.0192674	3.22619	FOXS1; DMBX1; CDK5R1
GO:0043235	receptor complex	cellular_component	1	45	65	16260	0.0139474	0.0195144	5.55897	CAPRIN2
GO:0031514	motile cilium	cellular_component	1	45	67	16260	0.0147742	0.0205829	5.39303	INTU
GO:0007264	small GTPase mediated signal transduction	biological_process	2	45	196	16260	0.0168874	0.0233881	3.68707	DIRAS2; RRAD
GO:0043197	dendritic spine	cellular_component	1	45	72	16260	0.0169313	0.0233881	5.01852	CDK5R1
GO:0001764	neuron migration	biological_process	1	45	73	16260	0.0173779	0.0239038	4.94977	CDK5R1
GO:0036064	ciliary basal body	cellular_component	1	45	75	16260	0.0182861	0.0249426	4.81778	INTU
GO:0090090	negative regulation of canonical Wnt signaling pathway	biological_process	1	45	75	16260	0.0182861	0.0249426	4.81778	ISL1
GO:0007417	central nervous system development	biological_process	1	45	76	16260	0.0187477	0.0254656	4.75439	DMBX1
GO:0043565	sequence-specific DNA binding	molecular_function	3	45	372	16260	0.0192114	0.0258835	2.91398	FOXS1; DMBX1; ISL1
GO:0030182	neuron differentiation	biological_process	1	45	77	16260	0.0192141	0.0258835	4.69264	CDK5R1
GO:0005777	peroxisome	cellular_component	1	45	78	16260	0.0196854	0.026301	4.63248	ACOXL
GO:0043524	negative regulation of neuron apoptotic process	biological_process	1	45	78	16260	0.0196854	0.026301	4.63248	ISL1
GO:0005578	proteinaceous extracellular matrix	cellular_component	2	45	215	16260	0.0215271	0.0286442	3.36124	ADAMTS12; ADAMTS18
GO:0030308	negative regulation of cell growth	biological_process	1	45	82	16260	0.021619	0.0286496	4.4065	CAPRIN2
GO:0031175	neuron projection development	biological_process	1	45	86	16260	0.0236284	0.0311856	4.20155	CDK5R1
GO:0004867	serine-type endopeptidase inhibitor activity	molecular_function	1	45	89	16260	0.025184	0.0328399	4.05993	A2M
GO:0005215	transporter activity	molecular_function	1	45	89	16260	0.025184	0.0328399	4.05993	RBP2
GO:0030426	growth cone	cellular_component	1	45	89	16260	0.025184	0.0328399	4.05993	CDK5R1
GO:0005938	cell cortex	cellular_component	1	45	94	16260	0.0278671	0.0361939	3.84397	BFSP1
GO:0006914	autophagy	biological_process	1	45	96	16260	0.0289713	0.0374788	3.76389	DRAM1
GO:0006457	protein folding	biological_process	1	45	100	16260	0.0312317	0.0402433	3.61333	DNAJB1
GO:0004674	protein serine/threonine kinase activity	molecular_function	2	45	249	16260	0.0314089	0.0403122	2.90228	DYRK3; STK31
GO:0002250	adaptive immune response	biological_process	1	45	111	16260	0.0377923	0.0483148	3.25526	LAX1
GO:0004672	protein kinase activity	molecular_function	1	45	115	16260	0.0402982	0.0513173	3.14203	DYRK3
GO:0016477	cell migration	biological_process	1	45	121	16260	0.0441721	0.0560315	2.98623	ADAMTS12
GO:0031012	extracellular matrix	cellular_component	1	45	124	16260	0.0461593	0.0583253	2.91398	ADAMTS12
GO:0000981	RNA polymerase II transcription factor activity, sequence-specific DNA binding	molecular_function	1	45	125	16260	0.0468289	0.0587163	2.89067	FOXS1
GO:0007601	visual perception	biological_process	1	45	125	16260	0.0468289	0.0587163	2.89067	LOC100624251
GO:0060271	cilium assembly	biological_process	1	45	128	16260	0.0488595	0.0610276	2.82292	INTU
GO:0005524	ATP binding	molecular_function	6	45	1224	16260	0.049519	0.0614112	1.77124	DNAH8; HSPA6; KIF5C; DYRK3; STK31; DNAH10
GO:0016323	basolateral plasma membrane	cellular_component	1	45	129	16260	0.0495434	0.0614112	2.80103	SLC26A7
GO:0003714	transcription corepressor activity	molecular_function	1	45	133	16260	0.052314	0.0645999	2.71679	SCAI
GO:0005667	transcription factor complex	cellular_component	1	45	135	16260	0.0537199	0.0660856	2.67654	DMBX1
GO:0006281	DNA repair	biological_process	1	45	136	16260	0.0544279	0.066455	2.65686	EID3
GO:0005929	cilium	cellular_component	1	45	136	16260	0.0544279	0.066455	2.65686	DNAH10
GO:0014069	postsynaptic density	cellular_component	1	45	140	16260	0.057293	0.0696923	2.58095	CDK5R1
GO:0004872	receptor activity	molecular_function	1	45	141	16260	0.0580175	0.0703112	2.56265	IL18R1
GO:0005198	structural molecule activity	molecular_function	1	45	147	16260	0.0624314	0.0753801	2.45805	PRPH
GO:0005102	receptor binding	molecular_function	1	45	148	16260	0.063178	0.0760001	2.44144	CAPRIN2
GO:0003676	nucleic acid binding	molecular_function	1	45	151	16260	0.0654361	0.0784271	2.39294	LOC106506534
GO:0001077	transcriptional activator activity, RNA polymerase II core promoter proximal region sequence-specific binding	molecular_function	1	45	153	16260	0.0669566	0.0799555	2.36166	ISL1
GO:0000977	RNA polymerase II regulatory region sequence-specific DNA binding	molecular_function	1	45	154	16260	0.0677213	0.0805736	2.34632	DMBX1
GO:0007268	chemical synaptic transmission	biological_process	1	45	158	16260	0.0708094	0.0839413	2.28692	LOC100624251
GO:0005525	GTP binding	molecular_function	2	45	348	16260	0.0713818	0.0843133	2.07663	DIRAS2; RRAD
GO:0007166	cell surface receptor signaling pathway	biological_process	1	45	167	16260	0.0779228	0.091707	2.16367	GPR83
GO:0043005	neuron projection	cellular_component	1	45	173	16260	0.0827863	0.0970803	2.08863	KIF5C
GO:0000287	magnesium ion binding	molecular_function	1	45	174	16260	0.0836059	0.09769	2.07663	DYRK3
GO:0005764	lysosome	cellular_component	1	45	176	16260	0.0852527	0.0992586	2.05303	DRAM1
GO:0031965	nuclear membrane	cellular_component	1	45	179	16260	0.0877417	0.101793	2.01862	SCAI
GO:0003924	GTPase activity	molecular_function	1	45	184	16260	0.0919384	0.106283	1.96377	RRAD
GO:0030424	axon	cellular_component	1	45	189	16260	0.0961937	0.11081	1.91182	CDK5R1
GO:0031410	cytoplasmic vesicle	cellular_component	1	45	193	16260	0.0996385	0.114374	1.87219	STARD4
GO:0007399	nervous system development	biological_process	1	45	197	16260	0.103118	0.117953	1.83418	INTU
GO:0016324	apical plasma membrane	cellular_component	1	45	198	16260	0.103993	0.118538	1.82492	SLC7A9
GO:0006955	immune response	biological_process	1	45	204	16260	0.109288	0.124139	1.77124	IL18R1
GO:0043025	neuronal cell body	cellular_component	1	45	209	16260	0.113755	0.128764	1.72887	CDK5R1
GO:0005765	lysosomal membrane	cellular_component	1	45	212	16260	0.116458	0.131368	1.7044	DRAM1
GO:0006355	regulation of transcription, DNA-templated	biological_process	4	45	943	16260	0.117674	0.132282	1.5327	EGR3; EID3; ISL1; SCAI
GO:0005096	GTPase activator activity	molecular_function	1	45	216	16260	0.120088	0.134531	1.67284	RGSL1
GO:0005622	intracellular	cellular_component	2	45	439	16260	0.121137	0.135242	1.64617	DIRAS2; RRAD
GO:0000978	RNA polymerase II core promoter proximal region sequence-specific DNA binding	molecular_function	1	45	224	16260	0.127432	0.141409	1.6131	ISL1
GO:0005737	cytoplasm	cellular_component	14	45	4042	16260	0.127528	0.141409	1.25153	EID3; CAPRIN2; DRAM1; DNAJB1; INTU; DNAH8; KIF5C; RBP2; RGSL1; STK31; SCAI; MPV17L; CDK5R1; DNAH10
GO:0006468	protein phosphorylation	biological_process	1	45	228	16260	0.131144	0.144926	1.5848	DYRK3
GO:0043066	negative regulation of apoptotic process	biological_process	1	45	232	16260	0.134882	0.148553	1.55747	EGR3
GO:0030425	dendrite	cellular_component	1	45	236	16260	0.138644	0.152182	1.53107	CDK5R1
GO:0008284	positive regulation of cell proliferation	biological_process	1	45	258	16260	0.159733	0.174741	1.40052	ISL1
GO:0003682	chromatin binding	molecular_function	1	45	280	16260	0.181384	0.197763	1.29048	ISL1
GO:0016021	integral component of membrane	cellular_component	11	45	3322	16260	0.193674	0.210459	1.19647	TMEM37; LAX1; LOC110256108; DRAM1; FAM171B; RGSL1; TMEM236; SCAI; MPV17L; IL18R1; SLC26A7
GO:0045944	positive regulation of transcription from RNA polymerase II promoter	biological_process	2	45	552	16260	0.195836	0.212101	1.30918	CAPRIN2; ISL1
GO:0005886	plasma membrane	cellular_component	9	45	2680	16260	0.196957	0.212609	1.21343	BFSP1; SLC7A9; LAX1; DIRAS2; GPR83; RRAD; RGSL1; CDK5R1; IL18R1
GO:0035556	intracellular signal transduction	biological_process	1	45	314	16260	0.21564	0.232008	1.15074	LAX1
GO:0005743	mitochondrial inner membrane	cellular_component	1	45	322	16260	0.223799	0.239995	1.12215	LOC110256108
GO:0005813	centrosome	cellular_component	1	45	325	16260	0.226866	0.242464	1.11179	CAPRIN2
GO:0005509	calcium ion binding	molecular_function	2	45	596	16260	0.227589	0.242464	1.21253	CDK5R1; EFCAB5
GO:0009986	cell surface	cellular_component	1	45	328	16260	0.229936	0.243942	1.10163	INTU
GO:0005739	mitochondrion	cellular_component	3	45	889	16260	0.230473	0.243942	1.21935	RTL10; CAPRIN2; STARD4
GO:0006915	apoptotic process	biological_process	1	45	350	16260	0.252536	0.266429	1.03238	DRAM1
GO:0003700	transcription factor activity, sequence-specific DNA binding	molecular_function	2	45	644	16260	0.263315	0.276905	1.12215	FOXS1; DMBX1
GO:0008270	zinc ion binding	molecular_function	3	45	950	16260	0.26767	0.28058	1.14105	ISL1; ADAMTS12; ADAMTS18
GO:0006351	transcription, DNA-templated	biological_process	5	45	1583	16260	0.271076	0.28324	1.14129	FOXS1; EGR3; DMBX1; EID3; SCAI
GO:0003723	RNA binding	molecular_function	1	45	382	16260	0.285523	0.297382	0.945899	CAPRIN2
GO:0007275	multicellular organism development	biological_process	1	45	396	16260	0.29994	0.311402	0.912458	C1H14orf39
GO:0004930	G-protein coupled receptor activity	molecular_function	1	45	416	16260	0.320466	0.331657	0.86859	GPR83
GO:0048471	perinuclear region of cytoplasm	cellular_component	1	45	439	16260	0.343911	0.354794	0.823083	CDK5R1
GO:0003677	DNA binding	molecular_function	3	45	1111	16260	0.370017	0.380523	0.975698	FOXS1; EGR3; DMBX1
GO:0007165	signal transduction	biological_process	1	45	472	16260	0.377122	0.38661	0.765537	IL18R1
GO:0005634	nucleus	cellular_component	11	45	4024	16260	0.4387	0.448326	0.98774	FOXS1; EGR3; DMBX1; EID3; CAPRIN2; FAM71E2; ISL1; DYRK3; STK31; SCAI; CDK5R1
GO:0005794	Golgi apparatus	cellular_component	1	45	606	16260	0.503931	0.51338	0.59626	LAX1
GO:0005730	nucleolus	cellular_component	1	45	615	16260	0.511877	0.519261	0.587534	DNAJB1
GO:0005887	integral component of plasma membrane	cellular_component	2	45	977	16260	0.51289	0.519261	0.739679	SLC7A9; GPR83
GO:0005654	nucleoplasm	cellular_component	3	45	1634	16260	0.675297	0.681569	0.663403	ISL1; SCAI; CDK5R1
GO:0016020	membrane	cellular_component	2	45	1281	16260	0.699296	0.703612	0.564143	PRPH; CDK5R1
GO:0070062	extracellular exosome	cellular_component	2	45	1669	16260	0.854335	0.856964	0.432994	PRPH; A2M
GO:0046872	metal ion binding	molecular_function	2	45	1701	16260	0.863419	0.863419	0.424848	NPTX1; EGR3
